# Supplementary material for: N-{4-[(3,4-Dimethyl­phen­yl)(eth­yl)sulfamo­yl]phen­yl}-N-ethyl­acetamide
Source: Acta Crystallogr Sect E Struct Rep Online. 2010 Nov 13;66(Pt 12):o3152. doi: 10.1107/S1600536810045708 (PMC3011401; doi:10.1107/S1600536810045708)
Supplement: Supplementary file 2 [file e-66-o3152-Isup2.hkl]

#
# h,k,l, Fc-squared, Fo-squared, sigma(Fo-squared) and status flag
#
data_I
_shelx_title ' dian'
_shelx_refln_list_code          4
_shelx_F_calc_maximum      106.33
_exptl_crystal_F_000       799.88
_reflns_d_resolution_high  0.7965
 
loop_
 _symmetry_equiv_pos_as_xyz
 'x, y, z'
 '-x, y+1/2, -z+1/2'
 '-x, -y, -z'
 'x, -y-1/2, z-1/2'
 
_cell_length_a     8.0882
_cell_length_b    11.5978
_cell_length_c    21.2717
_cell_angle_alpha  90.000
_cell_angle_beta   97.194
_cell_angle_gamma  90.000
 
_shelx_F_squared_multiplier     1.000
 
loop_
 _refln_index_h
 _refln_index_k
 _refln_index_l
 _refln_F_squared_calc
 _refln_F_squared_meas
 _refln_F_squared_sigma
 _refln_observed_status
   2   0   0     1267.47     1288.45     16.94 o
   3   0   0      154.61      179.54      3.13 o
   4   0   0       25.21       10.89      1.17 o
   5   0   0      514.90      559.06      9.55 o
   6   0   0       39.73       44.90      2.66 o
   7   0   0       38.33       41.71      4.11 o
   8   0   0        4.61        2.47      3.76 o
   9   0   0      225.70      244.33     13.64 o
  10   0   0      126.32      117.46     10.93 o
   1   1   0     1844.49     1939.07     39.53 o
   2   1   0     2747.13     2723.19     27.97 o
   3   1   0      379.88      365.11      5.94 o
   4   1   0       15.88       17.09      0.80 o
   5   1   0       41.32       40.50      1.25 o
   6   1   0     1193.02     1165.33     16.83 o
   7   1   0     1058.54     1040.79     15.96 o
   8   1   0        2.23        2.73      2.21 o
   9   1   0        2.55        2.80      3.12 o
  10   1   0        0.03       -3.75      5.06 o
   0   2   0      417.36      429.82      8.90 o
   2   2   0     1852.71     1856.74     22.43 o
   3   2   0      165.56      148.30      2.28 o
   4   2   0      961.63      898.70     11.64 o
   5   2   0       27.39       27.08      1.37 o
   6   2   0      563.41      532.02      7.37 o
   7   2   0       30.31       26.00      2.19 o
   8   2   0       15.57       15.78      2.78 o
   9   2   0      100.16       96.28      6.55 o
   1   3   0     5487.84     5790.94     95.49 o
   2   3   0      150.35      137.57      2.73 o
   3   3   0      294.11      266.34      3.68 o
   4   3   0        5.19        9.82      1.00 o
   5   3   0      671.73      665.83      9.26 o
   6   3   0      513.25      508.67      7.15 o
   7   3   0        6.39        2.13      1.51 o
   8   3   0       13.33       18.20      2.50 o
   9   3   0      255.38      258.24     17.17 o
   0   4   0     2724.69     2600.06     37.54 o
   1   4   0      162.46      105.45      1.89 o
   2   4   0     1252.18     1194.28     14.89 o
   3   4   0      353.51      381.85      7.04 o
   4   4   0        0.68        3.64      0.89 o
   5   4   0      409.15      406.03      6.24 o
   6   4   0      119.10      107.10      2.97 o
   7   4   0      822.12      799.69     12.77 o
   8   4   0      431.57      431.26      9.24 o
   9   4   0        8.53        8.00      3.52 o
   1   5   0      401.61      356.79      5.32 o
   2   5   0      344.42      372.88      5.95 o
   3   5   0       10.30       10.89      2.07 o
   4   5   0       58.00       74.28      2.20 o
   5   5   0       61.10       62.48      2.17 o
   6   5   0      171.01      181.00      4.02 o
   7   5   0      288.57      280.22      6.81 o
   8   5   0       18.47       17.31      2.73 o
   9   5   0       55.86       57.50      5.52 o
   0   6   0       44.23       54.35      2.35 o
   1   6   0      153.08      195.57      4.68 o
   2   6   0      626.58      695.14     10.14 o
   3   6   0       79.68       79.81      2.89 o
   4   6   0      277.88      263.37      4.86 o
   5   6   0       21.43       19.18      1.42 o
   6   6   0       34.90       43.05      2.51 o
   7   6   0       80.21       86.23      4.10 o
   8   6   0       89.44       92.99      4.48 o
   9   6   0       12.95       11.23      3.90 o
   1   7   0      357.89      357.46      5.52 o
   2   7   0       44.47       49.10      3.61 o
   3   7   0       10.63        9.89      1.57 o
   4   7   0      804.58      785.10     12.92 o
   5   7   0        6.83       12.42      1.39 o
   6   7   0       16.47       18.55      2.35 o
   7   7   0       17.22       18.41      2.86 o
   8   7   0        4.98       -1.56      4.36 o
   0   8   0        7.22       12.83      2.30 o
   1   8   0      116.40      135.12      2.64 o
   2   8   0       41.38       44.49      1.72 o
   3   8   0       54.95       58.20      2.65 o
   4   8   0       45.88       40.78      1.79 o
   5   8   0        0.72        0.85      1.46 o
   6   8   0       16.94       18.40      2.29 o
   7   8   0        5.22        5.46      2.52 o
   8   8   0       50.65       48.11      4.20 o
   1   9   0       24.90       27.46      1.40 o
   2   9   0       28.31       30.15      3.05 o
   3   9   0      997.23      970.41     13.76 o
   4   9   0        6.45        6.90      1.15 o
   5   9   0       79.55       67.31      7.04 o
   6   9   0       35.46       34.87      2.74 o
   7   9   0        0.01       -1.65      2.87 o
   0  10   0      114.69       97.20      7.29 o
   1  10   0       80.55       89.01      2.87 o
   2  10   0      272.47      261.37      5.63 o
   3  10   0       50.34       47.55      3.06 o
   4  10   0        3.61        3.10      2.37 o
   5  10   0        1.08       -1.28      1.99 o
   6  10   0        0.00       -0.41      2.16 o
   7  10   0        2.87        6.20      3.76 o
   1  11   0      399.52      382.05      7.70 o
   2  11   0      162.19      155.35      6.56 o
   3  11   0       29.25       35.43      7.41 o
   4  11   0       14.25       11.05      5.58 o
   5  11   0        7.74        9.50      2.20 o
   6  11   0       20.71       16.46      2.78 o
   0  12   0       11.60        7.55      2.81 o
   1  12   0       64.81       65.87      4.65 o
   2  12   0      158.31      151.78      6.58 o
   3  12   0       72.42       85.25      5.23 o
   4  12   0       22.00       25.18      3.72 o
   5  12   0        2.01        2.12      3.10 o
   1  13   0        0.03       -0.13      3.82 o
   2  13   0       23.83       24.10      3.83 o
   3  13   0       22.79       23.57      3.80 o
   4  13   0       32.91       36.70      5.17 o
   0  14   0        0.24        0.12      4.82 o
   1  14   0       11.04        9.92      4.82 o
   2  14   0       32.38       34.18      4.49 o
 -10   1   1        0.47        1.05      3.45 o
  -9   1   1       29.79       30.87      4.45 o
  -8   1   1       18.61       17.14      2.86 o
  -7   1   1      642.57      637.28     14.85 o
  -6   1   1       17.85       15.98      1.37 o
  -5   1   1        2.86        1.63      0.94 o
  -4   1   1        8.79        2.75      0.59 o
  -3   1   1      377.72      394.76      4.50 o
  -2   1   1      258.15      308.55      3.39 o
   2   1   1     2791.88     2758.10     30.34 o
   3   1   1      267.10      324.38      3.75 o
   4   1   1      926.66      988.15     10.92 o
   5   1   1       70.99       81.54      2.28 o
   6   1   1      184.68      191.36      4.31 o
   7   1   1      375.37      386.21      7.15 o
   8   1   1       17.35       21.13      4.04 o
   9   1   1       88.39       85.06      6.11 o
 -10   2   1       21.06       18.81      4.15 o
  -9   2   1       23.01       20.21      3.95 o
  -8   2   1      259.57      259.54     17.19 o
  -7   2   1      106.66      104.18      3.59 o
  -6   2   1      367.50      361.13      6.78 o
  -5   2   1       15.00        9.93      1.43 o
  -4   2   1        1.58       -0.25      0.78 o
  -3   2   1      183.84      205.60      2.89 o
  -2   2   1      111.55      108.90      2.66 o
  -1   2   1     4639.13     4558.81     58.62 o
   2   2   1     2613.36     2708.12     32.39 o
   3   2   1        0.28       -0.73      0.53 o
   4   2   1      158.55      177.75      3.21 o
   5   2   1      104.74      103.50      2.35 o
   6   2   1        1.20        2.90      1.14 o
   7   2   1      196.07      189.23      4.78 o
   8   2   1        0.12       -0.95      2.16 o
   9   2   1        0.03       -1.12      4.17 o
  -9   3   1       76.00       77.58      6.02 o
  -8   3   1      100.87      118.49      4.57 o
  -7   3   1       47.90       52.00      2.53 o
  -6   3   1      460.40      488.09      7.06 o
  -5   3   1       46.61       44.33      1.87 o
  -4   3   1     1748.79     1826.12     22.54 o
  -3   3   1      253.09      242.04      5.10 o
  -2   3   1     1292.10     1361.36     18.23 o
  -1   3   1      325.41      310.06      4.12 o
   0   3   1      951.55      888.93     11.71 o
   1   3   1      430.35      457.03      5.97 o
   2   3   1      713.60      641.08      9.16 o
   3   3   1      153.81      147.67      3.58 o
   4   3   1      222.45      201.81      3.44 o
   5   3   1      769.82      770.43     10.46 o
   6   3   1      387.44      366.81      5.58 o
   7   3   1       82.55       79.87      2.93 o
   8   3   1        6.49        3.86      4.82 o
   9   3   1        1.97        5.05      3.43 o
  -9   4   1       23.80       18.63      4.06 o
  -8   4   1      245.99      247.05      6.58 o
  -7   4   1       32.40       28.75      2.23 o
  -6   4   1       27.78       27.22      1.87 o
  -5   4   1       27.26       28.96      1.65 o
  -4   4   1       60.20       47.03      1.69 o
  -3   4   1      939.87      935.81     12.84 o
  -2   4   1      279.24      278.28      4.18 o
  -1   4   1     1443.99     1418.24     17.04 o
   0   4   1       68.20       49.02      1.27 o
   1   4   1       45.61       32.35      1.12 o
   2   4   1        2.74        4.91      0.81 o
   3   4   1       57.40       43.37      2.10 o
   4   4   1       51.52       32.15      1.31 o
   5   4   1        0.19        0.18      1.00 o
   6   4   1        5.97        6.85      1.47 o
   7   4   1      143.20      145.58      4.73 o
   8   4   1       17.03       19.02      2.65 o
   9   4   1       12.37        1.77      3.21 o
  -9   5   1      145.59      171.18      8.40 o
  -8   5   1        8.95       12.17      2.75 o
  -7   5   1      118.96      118.70      5.07 o
  -6   5   1      830.78      816.29     11.54 o
  -5   5   1      313.63      333.19      5.47 o
  -4   5   1       34.69       41.44      1.61 o
  -3   5   1      542.02      650.98     12.30 o
  -2   5   1     1321.47     1544.70     20.91 o
  -1   5   1       74.56       67.31      1.56 o
   0   5   1       87.80       89.13      1.47 o
   1   5   1      827.48      824.14      9.56 o
   2   5   1        4.41        8.96      1.17 o
   3   5   1      134.36      130.60      4.05 o
   4   5   1        4.39        2.86      1.36 o
   5   5   1      122.87      119.61      2.81 o
   6   5   1      375.97      396.79      7.29 o
   7   5   1      207.62      203.73      5.67 o
   8   5   1       56.58       63.14      3.76 o
   9   5   1       82.28       88.82      6.58 o
  -9   6   1        6.19        2.73      3.53 o
  -8   6   1       25.80       25.80      3.03 o
  -7   6   1      521.11      542.03     10.75 o
  -6   6   1        1.72        2.45      1.61 o
  -5   6   1      633.93      615.76      8.85 o
  -4   6   1       52.42       57.16      2.30 o
  -3   6   1      383.62      418.66      6.60 o
  -2   6   1        1.27        2.67      0.83 o
  -1   6   1      857.28      972.28     13.23 o
   0   6   1     1534.56     1624.07     19.65 o
   1   6   1      311.74      265.34      4.28 o
   2   6   1      485.73      434.16      6.90 o
   3   6   1      879.13      789.53     35.54 o
   4   6   1       24.06       31.91      2.92 o
   5   6   1      108.80       98.56      2.86 o
   6   6   1        0.35        0.81      1.51 o
   7   6   1      131.21      145.76      4.87 o
   8   6   1      336.98      341.44      8.22 o
   9   6   1        1.21        1.19      6.47 o
  -8   7   1        1.10       -0.12      2.55 o
  -7   7   1       38.43       36.02      3.31 o
  -6   7   1      218.96      224.61      5.25 o
  -5   7   1        8.80        8.84      1.34 o
  -4   7   1       29.25       25.09      1.44 o
  -3   7   1      894.66      956.61     12.25 o
  -2   7   1      524.00      519.47      5.96 o
  -1   7   1      481.02      471.53      6.42 o
   0   7   1      293.55      318.75      4.62 o
   1   7   1      130.22      113.46      4.80 o
   2   7   1      423.27      408.53      7.35 o
   3   7   1      310.81      296.97      6.21 o
   4   7   1      206.43      209.05      8.55 o
   5   7   1      160.84      163.45      5.10 o
   6   7   1       75.03       74.57      4.03 o
   7   7   1      115.95      119.81      5.15 o
   8   7   1       16.04       17.04      3.12 o
  -8   8   1      141.42      153.03      6.38 o
  -7   8   1      153.03      154.96      7.12 o
  -6   8   1        1.17        2.51      1.88 o
  -5   8   1        1.04        0.16      1.44 o
  -4   8   1       63.25       63.71      2.33 o
  -3   8   1      394.14      386.15      5.65 o
  -2   8   1       77.47       67.93      2.20 o
  -1   8   1      290.11      270.95      4.29 o
   0   8   1      848.36      778.19     10.15 o
   1   8   1      279.81      302.73      4.98 o
   2   8   1       58.70       55.04      2.09 o
   3   8   1        5.03        3.53      1.50 o
   4   8   1     2233.00     2183.89     38.82 o
   5   8   1       82.08       78.69      3.65 o
   6   8   1      128.26      115.59      4.94 o
   7   8   1       88.45      103.42      4.96 o
   8   8   1       44.61       57.24      4.45 o
  -7   9   1       45.51       50.11      4.74 o
  -6   9   1       79.04       82.11      5.44 o
  -5   9   1       57.54       60.50      3.00 o
  -4   9   1       64.27       67.80      3.05 o
  -3   9   1      100.81      108.88      2.42 o
  -2   9   1     1556.58     1519.54     23.34 o
  -1   9   1      586.01      607.76      7.77 o
   0   9   1       12.94       11.42      1.22 o
   1   9   1     1397.28     1438.43     18.02 o
   2   9   1      379.14      370.31      8.33 o
   3   9   1       65.06       60.20      2.79 o
   4   9   1       24.75       32.08      2.49 o
   5   9   1        3.49        5.89      2.70 o
   6   9   1       22.76       27.91      4.73 o
   7   9   1       13.91       15.47      3.42 o
  -7  10   1       60.78       73.08      6.53 o
  -6  10   1        4.36        4.18      2.39 o
  -5  10   1      182.72      199.74     11.08 o
  -4  10   1      111.38      123.96      4.15 o
  -3  10   1       39.58       49.51      3.32 o
  -2  10   1        1.21        2.70      1.62 o
  -1  10   1      112.41      119.04      3.71 o
   0  10   1      633.41      593.33     10.42 o
   1  10   1       98.50      106.87      3.03 o
   2  10   1      118.03      112.21      4.72 o
   3  10   1      254.86      265.84      6.55 o
   4  10   1        3.01        3.91      1.55 o
   5  10   1       78.30       78.54      3.82 o
   6  10   1        0.53        7.12      2.95 o
   7  10   1       32.73       28.51      4.08 o
  -6  11   1       33.73       40.86      4.28 o
  -5  11   1        8.43        8.83      2.13 o
  -4  11   1        2.63       -2.67      2.70 o
  -3  11   1       74.53       81.36     13.40 o
  -2  11   1      388.08      397.82     13.29 o
  -1  11   1      633.79      618.61     11.11 o
   0  11   1       80.11       93.50      3.94 o
   1  11   1       85.52       91.07      5.16 o
   2  11   1      295.68      297.77      7.59 o
   3  11   1       46.58       53.91      5.53 o
   4  11   1        0.15        1.98      1.51 o
   5  11   1        1.33        1.39      2.24 o
   6  11   1       18.52       13.36      2.67 o
  -5  12   1       90.69       88.90      7.00 o
  -4  12   1      178.31      177.66     10.70 o
  -3  12   1       85.04       75.21      7.64 o
  -2  12   1       79.63       77.74      6.35 o
  -1  12   1        3.15        2.27      1.89 o
   0  12   1       51.72       55.06      3.07 o
   1  12   1       16.97       19.48      3.33 o
   2  12   1        0.50        5.24      2.94 o
   3  12   1       26.03       21.17      4.88 o
   4  12   1      143.82      154.21      6.56 o
   5  12   1        9.98       11.70      3.28 o
  -4  13   1       21.92       29.99      5.94 o
  -3  13   1       42.30       42.90      8.70 o
  -2  13   1        7.48        7.96      6.47 o
  -1  13   1        0.09       -0.39      3.06 o
   0  13   1        0.01        1.65      2.99 o
   1  13   1       14.71       19.54      6.17 o
   2  13   1        2.34        2.72      3.19 o
   3  13   1        4.44        2.81      3.18 o
   4  13   1        4.60        7.46      3.34 o
  -2  14   1        8.97        7.93      3.73 o
  -1  14   1       16.27       13.94      5.11 o
   0  14   1       38.02       41.66      4.60 o
   1  14   1       34.78       27.07      4.29 o
   2  14   1       18.55       12.46      3.84 o
 -10   0   2       63.98       46.91      7.53 o
  -9   0   2       59.13       58.44      7.53 o
  -8   0   2       68.73       74.19      7.64 o
  -7   0   2      568.81      551.66     12.44 o
  -6   0   2      270.95      266.66      8.53 o
  -5   0   2       59.64       58.14      2.78 o
  -4   0   2       18.53       11.51      1.23 o
  -3   0   2       21.77        8.70      0.86 o
  -2   0   2      113.25      100.58      2.24 o
   1   0   2     1924.90     1818.66     96.23 o
   2   0   2     2754.81     2623.95     31.07 o
   3   0   2     2123.32     2262.15     29.56 o
   4   0   2     2040.09     1985.34     26.26 o
   5   0   2       75.78       71.84      3.09 o
   6   0   2      215.20      202.78      5.22 o
   7   0   2      689.43      672.37     17.44 o
   8   0   2      667.69      658.09     24.81 o
   9   0   2      197.45      183.07     11.99 o
 -10   1   2        3.20       -1.75      3.24 o
  -9   1   2      250.44      258.42     10.06 o
  -8   1   2      108.84      112.43      5.07 o
  -7   1   2       43.06       36.50      1.93 o
  -6   1   2      498.23      485.01      8.13 o
  -5   1   2       40.82       32.28      1.45 o
  -4   1   2      644.41      698.11      7.11 o
  -3   1   2     2026.54     2036.79     18.98 o
  -2   1   2     4662.20     4458.71     42.88 o
  -1   1   2      456.98      482.43      6.62 o
   0   1   2        1.65       -0.06      0.10 o
   3   1   2       15.80       22.66      0.82 o
   4   1   2      342.31      327.22      4.24 o
   5   1   2      315.12      332.18      4.81 o
   6   1   2      777.19      756.54     13.08 o
   7   1   2      437.56      421.87      9.54 o
   8   1   2        0.18        2.17      2.12 o
   9   1   2       17.54       21.97      3.94 o
 -10   2   2        2.81        2.07      3.37 o
  -9   2   2       22.88       24.44      7.58 o
  -8   2   2      563.93      579.46     11.26 o
  -7   2   2      139.90      133.32      3.95 o
  -6   2   2        6.56        4.46      1.55 o
  -5   2   2     1167.52     1135.00     13.67 o
  -4   2   2       66.93       71.56      1.99 o
  -3   2   2     2413.79     2384.06     23.35 o
  -2   2   2       11.97       13.46      0.56 o
  -1   2   2       42.79       37.94      0.74 o
   1   2   2     1594.22     1528.47     20.11 o
   3   2   2     2247.92     2249.91     23.43 o
   4   2   2     1121.73     1197.73     15.09 o
   5   2   2      416.81      366.43      5.23 o
   6   2   2       45.62       40.30      1.80 o
   7   2   2      321.60      345.21      6.69 o
   8   2   2      116.46      117.06      5.19 o
   9   2   2       13.01       12.19      5.17 o
  -9   3   2       56.59       58.55      5.52 o
  -8   3   2        6.87        7.50      2.33 o
  -7   3   2      205.00      197.99      4.50 o
  -6   3   2      485.04      454.13      6.62 o
  -5   3   2       38.15       39.51      1.78 o
  -4   3   2     1256.22     1291.36     16.34 o
  -3   3   2       21.64       36.25      1.25 o
  -2   3   2      372.20      326.68      3.92 o
  -1   3   2      712.09      687.50      7.82 o
   0   3   2      385.84      351.51      4.57 o
   1   3   2     1486.63     1405.96     23.98 o
   2   3   2      162.84      141.24      2.62 o
   3   3   2     3277.89     3417.72     50.66 o
   4   3   2      121.51      137.09      2.64 o
   5   3   2       22.79       26.44      1.50 o
   6   3   2       18.55       24.76      1.61 o
   7   3   2      227.82      212.16      4.57 o
   8   3   2        0.09        1.70      2.66 o
   9   3   2      166.48      177.07      8.19 o
  -9   4   2        0.50        1.27      3.18 o
  -8   4   2      270.19      269.71      7.00 o
  -7   4   2       63.01       69.19      3.41 o
  -6   4   2      309.51      325.78      5.73 o
  -5   4   2      245.93      247.33      5.15 o
  -4   4   2     1298.16     1385.39     17.47 o
  -3   4   2      294.76      302.29      4.46 o
  -2   4   2     2014.89     2233.78     23.16 o
  -1   4   2      819.27      947.12     12.68 o
   0   4   2       52.58       82.17      1.95 o
   1   4   2     1532.01     1599.77     19.47 o
   2   4   2      242.12      253.92      4.94 o
   3   4   2      140.31      120.75      5.07 o
   4   4   2      164.24      228.41      5.19 o
   5   4   2       55.42       48.24      1.91 o
   6   4   2        7.29        7.11      1.37 o
   7   4   2      494.99      505.09     10.30 o
   8   4   2      417.49      415.36     10.83 o
   9   4   2       30.42       38.62      4.79 o
  -9   5   2       38.66       27.75      4.52 o
  -8   5   2        8.80        7.86      2.42 o
  -7   5   2       38.72       36.80      2.97 o
  -6   5   2      247.56      243.22      4.85 o
  -5   5   2        0.75        0.08      1.10 o
  -4   5   2       24.28       21.64      1.30 o
  -3   5   2       27.89       29.64      1.33 o
  -2   5   2      655.69      642.91      7.19 o
  -1   5   2      186.48      167.72      2.92 o
   0   5   2     5129.30     5492.05     91.88 o
   1   5   2     2610.36     2613.81     31.37 o
   2   5   2      331.75      275.99      4.98 o
   3   5   2       45.96       55.22      3.48 o
   4   5   2       12.93        4.99      1.60 o
   5   5   2       14.65       13.89      1.22 o
   6   5   2       81.71       73.93      2.99 o
   7   5   2        2.30        3.29      2.00 o
   8   5   2       17.18       20.08      2.71 o
   9   5   2      130.13      130.21      7.38 o
  -9   6   2       48.59       55.98      5.51 o
  -8   6   2      105.80      118.51      5.66 o
  -7   6   2      238.46      236.86      6.33 o
  -6   6   2       17.10       21.99      2.15 o
  -5   6   2      273.61      257.51      4.69 o
  -4   6   2       34.65       39.53      1.78 o
  -3   6   2       18.63       14.24      1.03 o
  -2   6   2        2.18        0.95      0.42 o
  -1   6   2        1.00        5.27      0.77 o
   0   6   2      483.97      556.04      7.15 o
   1   6   2        7.16        5.14      0.96 o
   2   6   2      302.96      301.72      6.12 o
   3   6   2       88.15       83.27      3.44 o
   4   6   2      164.42      180.24      4.80 o
   5   6   2       16.83       15.49      1.22 o
   6   6   2        5.64        7.71      1.68 o
   7   6   2       11.79        9.28      2.23 o
   8   6   2       25.87       29.76      3.06 o
   9   6   2        3.69        4.38      2.97 o
  -8   7   2        0.13        0.07      2.55 o
  -7   7   2        1.88        1.57      2.32 o
  -6   7   2       29.86       26.85      2.28 o
  -5   7   2        2.64        2.56      1.32 o
  -4   7   2       28.12       22.39      1.69 o
  -3   7   2      400.52      383.55      5.64 o
  -2   7   2      402.88      410.47      6.46 o
  -1   7   2     1093.75     1188.97     14.84 o
   0   7   2      119.29      133.43      3.23 o
   1   7   2        0.27        2.66      0.83 o
   2   7   2       37.02       35.28      2.05 o
   3   7   2      823.23      842.11     14.16 o
   4   7   2       44.54       49.58      2.91 o
   5   7   2       15.04       16.10      2.37 o
   6   7   2      106.96      103.98      3.52 o
   7   7   2       12.21       11.05      3.31 o
   8   7   2        2.21       -0.91      2.54 o
  -8   8   2        5.02       11.10      3.90 o
  -7   8   2       20.55       23.11      3.78 o
  -6   8   2        7.55        7.98      2.04 o
  -5   8   2       26.73       25.66      2.43 o
  -4   8   2       79.91       78.65      2.46 o
  -3   8   2        0.27        0.18      0.64 o
  -2   8   2      568.19      606.99      9.85 o
  -1   8   2       70.03       76.12      1.94 o
   0   8   2      181.62      182.99      3.23 o
   1   8   2        0.00        2.13      1.63 o
   2   8   2       26.91       25.96      1.73 o
   3   8   2        1.43        1.13      1.60 o
   4   8   2      127.65      129.62      5.09 o
   5   8   2        1.48        0.27      1.88 o
   6   8   2        8.10        8.90      2.17 o
   7   8   2       76.05       81.75      4.53 o
   8   8   2        9.96        9.37      3.08 o
  -7   9   2       12.26        6.40      3.33 o
  -6   9   2        8.67        6.66      2.40 o
  -5   9   2        1.31        1.13      1.90 o
  -4   9   2       37.99       34.83      2.02 o
  -3   9   2      130.26      121.80      3.64 o
  -2   9   2        5.26        8.18      1.43 o
  -1   9   2       28.66       27.14      1.58 o
   0   9   2       24.55       20.90      1.75 o
   1   9   2        0.01        3.78      0.98 o
   2   9   2       64.51       49.57      3.25 o
   3   9   2        1.88        0.46      1.52 o
   4   9   2       44.45       40.07      5.92 o
   5   9   2      226.24      222.93      6.94 o
   6   9   2       11.29       11.14      2.38 o
   7   9   2       14.82       15.66      2.89 o
  -7  10   2        5.62        5.68      3.47 o
  -6  10   2        0.11       -3.00      3.73 o
  -5  10   2       81.88       88.39      4.74 o
  -4  10   2       25.26       26.35      3.05 o
  -3  10   2        5.00        1.61      2.11 o
  -2  10   2        8.40        7.07      1.77 o
  -1  10   2      128.29      143.24      4.14 o
   0  10   2       83.01       90.39      5.45 o
   1  10   2      243.42      236.56      4.53 o
   2  10   2       12.83       12.87      2.04 o
   3  10   2       15.62       14.19      2.11 o
   4  10   2       17.34       12.90      4.41 o
   5  10   2      226.64      222.90      5.93 o
   6  10   2        1.50       -2.23      2.51 o
   7  10   2        4.44        7.32      3.88 o
  -6  11   2       31.97       34.12      4.40 o
  -5  11   2        2.71       -0.74      6.29 o
  -4  11   2       21.83       15.54      5.47 o
  -3  11   2       17.62       12.07      3.09 o
  -2  11   2       85.01       78.22      3.45 o
  -1  11   2        0.09        1.34      1.81 o
   0  11   2        0.93        1.28      1.73 o
   1  11   2       89.16       69.31      5.36 o
   2  11   2        0.01        1.21      2.65 o
   3  11   2       13.41       18.48      3.53 o
   4  11   2        0.02        1.26      1.71 o
   5  11   2       18.19       25.98      3.32 o
   6  11   2        2.50        1.96      2.84 o
  -5  12   2       32.98       29.75      4.39 o
  -4  12   2      229.12      247.11      9.09 o
  -3  12   2       29.23       21.77      3.61 o
  -2  12   2        2.72        7.03      3.01 o
  -1  12   2       76.08       76.27      3.56 o
   0  12   2       39.59       39.40      4.24 o
   1  12   2        0.33       -2.92      2.60 o
   2  12   2       16.54       16.11      3.04 o
   3  12   2       49.44       52.61      6.17 o
   4  12   2       20.62       24.87      3.09 o
   5  12   2       13.71       10.86      3.12 o
  -4  13   2       33.72       45.15      4.86 o
  -3  13   2       26.67       24.43      4.08 o
  -2  13   2       80.52       81.58      5.64 o
  -1  13   2       71.43       57.34      4.86 o
   0  13   2       33.32       25.39      3.81 o
   1  13   2        0.40       -3.27      2.79 o
   2  13   2       42.09       40.91      5.29 o
   3  13   2       10.02       -1.70      4.23 o
   4  13   2       13.40       14.32      3.39 o
  -2  14   2       40.14       40.22      8.64 o
  -1  14   2        6.32       10.58      3.66 o
   0  14   2        8.35        6.25      3.53 o
   1  14   2       35.11       40.16      4.60 o
   2  14   2       37.32       31.27      4.24 o
 -10   1   3       24.99       35.92      6.82 o
  -9   1   3      262.43      247.28      9.81 o
  -8   1   3        3.76        2.86      2.37 o
  -7   1   3       89.69       89.46      3.41 o
  -6   1   3       26.84       26.63      1.67 o
  -5   1   3      804.22      874.59     10.73 o
  -4   1   3      531.59      550.42      6.54 o
  -3   1   3       14.81       12.03      0.70 o
  -2   1   3     2071.57     2063.68     19.10 o
  -1   1   3     1104.26     1045.85     11.84 o
   0   1   3       42.83       10.27      1.65 o
   1   1   3     4448.36     4446.82     64.09 o
   2   1   3     1704.16     1788.67     18.54 o
   3   1   3      122.82      146.62      2.07 o
   4   1   3      503.51      585.12      6.85 o
   5   1   3      116.44      119.02      2.48 o
   6   1   3      874.31      868.17     12.09 o
   7   1   3      364.77      369.73     10.66 o
   8   1   3       12.53       12.24      2.68 o
   9   1   3       28.37       33.16      4.49 o
 -10   2   3        7.59        7.59      3.67 o
  -9   2   3       45.08       39.78      4.74 o
  -8   2   3      202.15      199.55      6.15 o
  -7   2   3      324.70      325.53      6.55 o
  -6   2   3      714.18      749.27     14.39 o
  -5   2   3       41.62       38.56      1.31 o
  -4   2   3      344.82      422.28      5.57 o
  -3   2   3      198.40      207.01      2.72 o
  -2   2   3      618.83      678.71      6.95 o
  -1   2   3     4005.68     4056.17     38.90 o
   0   2   3      649.50      684.15      8.50 o
   2   2   3     1097.46     1191.46     14.79 o
   3   2   3     1831.34     1898.95     21.28 o
   4   2   3       12.99       14.84      0.96 o
   5   2   3       77.49       81.68      2.09 o
   6   2   3        0.34        0.42      1.05 o
   7   2   3      252.97      244.45      5.36 o
   8   2   3       28.78       31.14      3.24 o
   9   2   3       65.50       65.63      5.67 o
  -9   3   3       11.89        7.01      3.41 o
  -8   3   3       47.94       51.90      4.02 o
  -7   3   3      105.78      117.53      5.23 o
  -6   3   3      309.72      319.78      5.68 o
  -5   3   3      307.35      335.26      5.45 o
  -4   3   3       75.32       85.01      2.24 o
  -3   3   3       73.34       83.06      1.95 o
  -2   3   3      316.80      293.23      3.62 o
  -1   3   3      974.97      997.65      9.85 o
   1   3   3     2122.34     2221.42     29.14 o
   2   3   3      690.87      829.13     10.69 o
   3   3   3     3142.98     3335.62     49.51 o
   4   3   3       18.39       13.66      1.07 o
   5   3   3      226.55      225.36      3.69 o
   6   3   3       17.72       18.45      1.82 o
   7   3   3      161.14      153.27      3.84 o
   8   3   3        5.25       12.08      3.16 o
   9   3   3       40.64       39.53      4.90 o
  -9   4   3        4.98       -0.12      3.08 o
  -8   4   3       33.07       44.88      3.45 o
  -7   4   3      294.48      332.83      6.19 o
  -6   4   3      778.51      765.96     10.93 o
  -5   4   3        5.20        5.96      1.21 o
  -4   4   3      915.75      975.28     12.73 o
  -3   4   3       70.49       92.54      2.93 o
  -2   4   3     3013.32     3104.41     31.99 o
  -1   4   3     1510.29     1671.78     21.97 o
   0   4   3     3780.32     3927.68     46.52 o
   1   4   3     1680.67     1689.12     20.61 o
   2   4   3      896.96     1016.55     22.99 o
   3   4   3     2520.75     2652.81     39.84 o
   4   4   3        0.40       -1.00      1.25 o
   5   4   3        4.97        0.20      0.98 o
   6   4   3        0.70        1.85      1.09 o
   7   4   3      160.94      162.74      5.38 o
   8   4   3      155.70      152.08      5.78 o
   9   4   3        9.60       12.38      4.76 o
  -9   5   3       93.88      115.33      7.06 o
  -8   5   3        0.46       -1.82      2.55 o
  -7   5   3      556.18      515.66     11.81 o
  -6   5   3     1088.16     1135.98     16.95 o
  -5   5   3      249.66      237.69      4.44 o
  -4   5   3        8.21        4.91      0.96 o
  -3   5   3      225.05      269.68      4.23 o
  -2   5   3        0.18       -0.47      0.52 o
  -1   5   3      321.71      326.38      4.57 o
   0   5   3      304.51      295.23      5.72 o
   1   5   3       18.34        8.74      0.93 o
   2   5   3      225.33      219.73      4.65 o
   3   5   3      676.22      717.92     12.85 o
   4   5   3        7.59        5.67      1.51 o
   5   5   3      152.95      143.27      3.65 o
   6   5   3      153.61      153.81      4.06 o
   7   5   3       20.46       22.26      2.73 o
   8   5   3       55.43       65.98      4.35 o
   9   5   3      149.40      163.96      8.12 o
  -9   6   3       44.72       49.42      4.55 o
  -8   6   3      276.68      289.42      8.55 o
  -7   6   3       78.44       85.56      4.13 o
  -6   6   3      408.93      391.75     11.23 o
  -5   6   3       73.99       72.90      2.53 o
  -4   6   3      488.20      496.20      7.80 o
  -3   6   3      523.03      504.93      7.03 o
  -2   6   3      478.81      530.52      6.02 o
  -1   6   3      801.15      794.02     10.14 o
   0   6   3      326.81      447.73      8.94 o
   1   6   3     1252.70     1245.72     15.59 o
   2   6   3       92.21       64.95      2.46 o
   3   6   3      259.07      259.39      6.53 o
   4   6   3      182.27      166.92      4.66 o
   5   6   3      111.98      112.56      7.70 o
   6   6   3       75.93       78.96      3.08 o
   7   6   3      174.02      196.19      5.54 o
   8   6   3      119.85      128.30      5.03 o
  -8   7   3        0.40        0.47      2.65 o
  -7   7   3        7.58        5.54      2.47 o
  -6   7   3      104.19      104.32      3.64 o
  -5   7   3      405.57      399.48      7.22 o
  -4   7   3      133.12      115.78      2.82 o
  -3   7   3        6.60        7.39      1.01 o
  -2   7   3       43.68       44.74      2.52 o
  -1   7   3     1129.48     1210.06     15.16 o
   0   7   3      193.76      218.40      3.38 o
   1   7   3        2.64        0.73      0.91 o
   2   7   3     1785.16     1785.53     27.45 o
   3   7   3       26.77       23.90      2.65 o
   4   7   3        3.84        3.02      1.72 o
   5   7   3      422.17      422.87      8.93 o
   6   7   3      360.49      341.82      7.33 o
   7   7   3      102.30       93.29      4.16 o
   8   7   3        0.64        3.88      2.66 o
  -8   8   3       85.18       80.56      6.15 o
  -7   8   3       18.54       20.31      2.96 o
  -6   8   3      153.85      153.28      5.99 o
  -5   8   3      629.29      635.83     11.35 o
  -4   8   3        6.24        5.90      1.26 o
  -3   8   3       65.73       72.77      1.97 o
  -2   8   3       14.53       20.43      1.54 o
  -1   8   3       34.61       36.99      1.46 o
   0   8   3      645.38      667.53      8.85 o
   1   8   3      742.14      714.95     11.73 o
   2   8   3        4.77        3.00      1.21 o
   3   8   3     1177.98     1161.11     18.98 o
   4   8   3       14.78       14.39      2.22 o
   5   8   3      156.10      158.04      5.15 o
   6   8   3        8.04        3.63      1.92 o
   7   8   3        5.90        8.61      3.61 o
   8   8   3       79.84       95.38      5.66 o
  -7   9   3       28.85       24.57      4.05 o
  -6   9   3      108.35      107.54      4.80 o
  -5   9   3       18.61       16.41      2.44 o
  -4   9   3       26.47       32.14      2.27 o
  -3   9   3      179.89      186.63      4.68 o
  -2   9   3      413.84      410.74      6.35 o
  -1   9   3       36.31       33.97      1.71 o
   0   9   3      678.04      663.85      9.04 o
   1   9   3     1240.13     1211.39     21.86 o
   2   9   3      914.50      909.04     18.27 o
   3   9   3       57.60       62.65      3.06 o
   4   9   3        5.01        2.91      1.87 o
   5   9   3        3.07        4.06      2.76 o
   6   9   3      138.34      158.41      5.30 o
   7   9   3       58.59       66.97      6.06 o
  -7  10   3       21.93       27.97      6.58 o
  -6  10   3       28.41       26.75      3.04 o
  -5  10   3      207.36      216.00      7.43 o
  -4  10   3      478.51      476.12     13.06 o
  -3  10   3       89.08       83.77      4.11 o
  -2  10   3        4.91        4.02      1.75 o
  -1  10   3      522.77      500.32      9.22 o
   0  10   3     1113.26     1124.47     18.06 o
   1  10   3      510.42      494.91      7.66 o
   2  10   3       18.05       16.55      3.47 o
   3  10   3        1.46        1.96      1.88 o
   4  10   3      233.69      238.85      8.61 o
   5  10   3       55.10       49.67      4.86 o
   6  10   3       12.70       12.04      2.74 o
   7  10   3       37.63       36.95      4.20 o
  -6  11   3        8.65        8.80      3.61 o
  -5  11   3       17.45       23.84      3.80 o
  -4  11   3        0.08       -3.70      4.41 o
  -3  11   3      111.46      112.54      9.82 o
  -2  11   3      256.98      261.45      6.17 o
  -1  11   3      129.31      123.48      4.08 o
   0  11   3        3.06        4.11      2.41 o
   1  11   3      259.12      262.78      6.97 o
   2  11   3      306.79      316.42      8.85 o
   3  11   3       49.79       52.09      7.29 o
   4  11   3        5.52        7.18      2.66 o
   5  11   3        3.92        1.74      4.64 o
   6  11   3        0.46        5.64      6.58 o
  -5  12   3      128.31      151.45      7.57 o
  -4  12   3       54.14       54.47      4.94 o
  -3  12   3        5.22       -1.07      3.76 o
  -2  12   3       13.84        9.61      3.28 o
  -1  12   3      120.24      138.95      5.24 o
   0  12   3      118.85      109.96      7.88 o
   1  12   3      107.08      129.57      6.07 o
   2  12   3      167.15      173.88     10.41 o
   3  12   3        4.71        5.10      2.28 o
   4  12   3        4.08        5.64      5.88 o
   5  12   3        2.39       -8.29      5.53 o
  -4  13   3        8.08       -4.97      3.39 o
  -3  13   3       28.88       24.33      4.23 o
  -2  13   3       64.37       70.40      5.31 o
  -1  13   3       50.43       42.25      4.76 o
   0  13   3       17.70       17.56      3.55 o
   1  13   3      103.53      123.04      6.24 o
   2  13   3      185.28      227.43      8.16 o
   3  13   3       12.16        8.82      2.98 o
   4  13   3       28.36       30.57      7.64 o
  -2  14   3       10.66        9.41      3.90 o
  -1  14   3       10.97       15.33      4.41 o
   0  14   3       21.82       19.12      4.00 o
   1  14   3       56.86       66.95      5.31 o
   2  14   3        7.48        4.88      7.17 o
 -10   0   4        2.88        1.18      4.94 o
  -9   0   4        0.90       -0.71      4.47 o
  -8   0   4      827.97      794.72     28.92 o
  -7   0   4      627.46      591.94     12.58 o
  -6   0   4       23.55       21.88      2.35 o
  -5   0   4      642.54      568.74     11.41 o
  -4   0   4      131.60      184.44      4.26 o
  -3   0   4     1274.05     1562.08     29.47 o
  -2   0   4     9076.47     8982.44    256.20 o
   0   0   4       58.41       61.91      1.23 o
   1   0   4     2870.06     3010.69     47.43 o
   3   0   4     1894.96     2044.31     36.76 o
   4   0   4      350.95      389.04      6.23 o
   5   0   4      339.98      306.85      4.96 o
   6   0   4     1348.38     1246.88     28.59 o
   7   0   4      116.81      128.22      6.11 o
   8   0   4       20.56       16.58      4.82 o
   9   0   4      112.97       97.12      9.29 o
 -10   1   4        1.14        3.58      3.57 o
  -9   1   4       88.92      100.44      7.88 o
  -8   1   4       64.93       69.17      4.15 o
  -7   1   4      466.29      461.03     10.72 o
  -6   1   4      641.11      640.63      9.94 o
  -5   1   4     1276.35     1275.17     16.35 o
  -4   1   4      269.64      305.07      4.93 o
  -3   1   4     1264.54     1377.78     14.26 o
  -2   1   4        4.48        0.19      0.44 o
   0   1   4      906.08      923.71      8.67 o
   1   1   4        7.11       10.79      0.68 o
   2   1   4      501.53      442.25      4.70 o
   3   1   4      167.95      215.37      2.75 o
   4   1   4      597.27      593.50      6.95 o
   5   1   4      273.08      294.63      4.40 o
   6   1   4     1297.80     1299.01     16.83 o
   7   1   4       36.83       34.75      2.68 o
   8   1   4        0.46        1.96      2.75 o
   9   1   4      145.18      147.53      8.94 o
 -10   2   4        0.11       -1.25      3.37 o
  -9   2   4       12.26        6.70      4.41 o
  -8   2   4        0.31       -0.99      2.04 o
  -7   2   4      413.10      448.54      8.20 o
  -6   2   4      852.47      860.45     11.71 o
  -5   2   4       32.91       27.66      1.98 o
  -4   2   4     1336.83     1314.89     14.23 o
  -3   2   4        4.91        0.94      0.53 o
  -2   2   4     4218.02     4478.95     42.99 o
  -1   2   4      405.12      377.83      3.62 o
   2   2   4      252.34      266.22      4.11 o
   3   2   4     6226.92     6422.11     83.58 o
   4   2   4      646.75      691.09      8.47 o
   5   2   4      161.17      169.57      3.07 o
   6   2   4        3.68        4.09      1.15 o
   7   2   4      146.70      138.58      3.89 o
   8   2   4      282.79      264.80      9.46 o
   9   2   4       52.81       44.73      4.94 o
  -9   3   4        1.68       -1.10      2.98 o
  -8   3   4       13.84        9.15      2.31 o
  -7   3   4      613.40      599.64     14.54 o
  -6   3   4     1722.06     1733.09     24.45 o
  -5   3   4       19.20        9.87      1.32 o
  -4   3   4      155.71      166.48      3.22 o
  -3   3   4       16.70       18.71      0.78 o
  -2   3   4       18.54       27.92      1.30 o
  -1   3   4      432.10      399.10      4.55 o
   0   3   4      149.95      132.63      2.35 o
   1   3   4       94.95      102.50      2.35 o
   2   3   4     4458.70     4379.82     63.62 o
   3   3   4      270.53      296.68      6.05 o
   4   3   4      420.02      402.22      5.78 o
   5   3   4       84.84       82.08      2.14 o
   6   3   4       80.24       77.41      2.34 o
   7   3   4      499.04      498.68      9.55 o
   8   3   4        0.53        3.10      5.23 o
   9   3   4      118.63      111.88     10.64 o
  -9   4   4        5.15        2.88      4.76 o
  -8   4   4      121.49      126.37      4.83 o
  -7   4   4       55.50       63.56      2.87 o
  -6   4   4      904.92      907.82     12.66 o
  -5   4   4      768.84      765.33     10.62 o
  -4   4   4       88.89       65.84      2.09 o
  -3   4   4        6.91        6.95      0.82 o
  -2   4   4     1624.49     1802.46     18.88 o
  -1   4   4       10.26       18.03      0.77 o
   0   4   4     3144.83     2974.38     35.50 o
   1   4   4     2272.25     2457.71     32.41 o
   2   4   4      301.70      314.05      5.35 o
   3   4   4      328.02      396.58      7.45 o
   4   4   4       25.97       19.14      1.86 o
   5   4   4      238.33      227.49      4.06 o
   6   4   4       33.36       37.50      1.79 o
   7   4   4      307.99      330.05      7.29 o
   8   4   4       25.43       33.36      4.04 o
   9   4   4       10.98       16.54      3.90 o
  -9   5   4       40.60       47.58      4.31 o
  -8   5   4       11.67       13.33      2.63 o
  -7   5   4       28.31       29.57      3.36 o
  -6   5   4       84.55       83.32      3.37 o
  -5   5   4       62.95       64.29      2.37 o
  -4   5   4       46.62       45.74      2.02 o
  -3   5   4      417.23      459.51      7.77 o
  -2   5   4       77.68      103.22      1.92 o
  -1   5   4     1874.05     1936.66     21.54 o
   0   5   4      437.35      462.48      6.88 o
   1   5   4      912.41      955.08     13.45 o
   2   5   4      583.70      661.43     12.74 o
   3   5   4      243.03      286.70      5.99 o
   4   5   4      107.82      113.12      3.73 o
   5   5   4      192.61      205.50      3.68 o
   6   5   4      118.43      104.73      3.39 o
   7   5   4        5.01        6.29      2.75 o
   8   5   4       12.04        8.30      2.59 o
   9   5   4        6.97        5.16      3.47 o
  -9   6   4        1.35        0.40      2.88 o
  -8   6   4      133.25      128.92      6.53 o
  -7   6   4      160.59      157.54      5.21 o
  -6   6   4       27.76       29.30      2.36 o
  -5   6   4      197.55      173.65      3.77 o
  -4   6   4      436.31      408.91      6.23 o
  -3   6   4        2.57        0.79      0.82 o
  -2   6   4        4.81        2.80      0.96 o
  -1   6   4       70.46       74.43      1.88 o
   0   6   4       83.12       80.57      2.44 o
   1   6   4      156.52      149.09      2.91 o
   2   6   4      295.38      301.47      6.06 o
   3   6   4      710.10      699.06     12.15 o
   4   6   4        6.13        2.07      1.66 o
   5   6   4       30.84       25.71      2.51 o
   6   6   4        0.04       -0.26      1.43 o
   7   6   4       74.82       78.65      6.48 o
   8   6   4       59.32       50.11      4.41 o
  -8   7   4      110.85      107.11      5.56 o
  -7   7   4        4.18        8.63      2.58 o
  -6   7   4        5.83        4.87      1.82 o
  -5   7   4      431.05      379.91      7.68 o
  -4   7   4       65.15       63.61      2.25 o
  -3   7   4      110.64      115.70      2.88 o
  -2   7   4       27.20       18.87      1.40 o
  -1   7   4      325.58      383.34      5.78 o
   0   7   4       32.68       19.70      1.00 o
   1   7   4      170.56      186.93      4.43 o
   2   7   4      208.74      181.35      4.49 o
   3   7   4       75.71       77.60      3.74 o
   4   7   4      216.80      202.92      5.47 o
   5   7   4       81.55       76.69      4.76 o
   6   7   4        0.50        0.83      1.61 o
   7   7   4       81.26       79.45      4.92 o
   8   7   4       32.07       30.59      3.58 o
  -8   8   4       24.30       26.12      4.47 o
  -7   8   4        0.25       -0.44      2.45 o
  -6   8   4        0.17       -1.23      1.79 o
  -5   8   4       84.48       76.09      4.73 o
  -4   8   4       74.50       66.56      2.46 o
  -3   8   4        0.27        0.04      1.40 o
  -2   8   4      173.44      183.40      3.55 o
  -1   8   4       30.42       35.58      1.57 o
   0   8   4       67.17       72.62      3.04 o
   1   8   4        1.41        4.62      1.74 o
   2   8   4      117.27      115.17      3.12 o
   3   8   4      103.96       99.25      7.72 o
   4   8   4        8.97        5.88      1.89 o
   5   8   4       59.40       66.80      3.70 o
   6   8   4        0.43        0.29      1.68 o
   7   8   4        5.02        5.55      2.42 o
   8   8   4        0.00       -2.27      2.68 o
  -7   9   4       10.09       10.86      3.63 o
  -6   9   4       39.39       39.99      3.36 o
  -5   9   4      126.68      131.49      4.84 o
  -4   9   4      269.77      286.25     12.64 o
  -3   9   4       38.94       37.40      3.05 o
  -2   9   4        0.65        2.56      1.24 o
  -1   9   4        0.56        0.08      1.05 o
   0   9   4       79.24       84.66      2.33 o
   1   9   4      132.55      124.42      5.90 o
   2   9   4      107.02       92.90      3.60 o
   3   9   4      180.56      181.78      5.00 o
   4   9   4       16.46       18.48      2.29 o
   5   9   4       13.21       10.80      2.62 o
   6   9   4       57.10       57.30      3.24 o
   7   9   4        7.12        5.60      2.57 o
  -7  10   4        0.04        0.98      3.44 o
  -6  10   4       12.73       18.83      2.77 o
  -5  10   4       13.92       14.42      2.27 o
  -4  10   4      333.25      326.77     10.29 o
  -3  10   4       20.76       23.40      2.32 o
  -2  10   4      131.01      125.04      4.21 o
  -1  10   4       31.76       39.62      2.50 o
   0  10   4      106.59       99.52      3.41 o
   1  10   4       68.05       72.42      2.14 o
   2  10   4      107.82      108.68      6.23 o
   3  10   4      104.76      107.01      5.35 o
   4  10   4        8.05        5.59      3.02 o
   5  10   4        8.74        8.23      3.46 o
   6  10   4       10.61        9.29      6.47 o
  -6  11   4        1.00       -0.80      3.35 o
  -5  11   4       20.93       21.66      5.41 o
  -4  11   4        9.05        3.33      3.13 o
  -3  11   4        6.61        7.98      2.36 o
  -2  11   4       51.11       55.75      3.17 o
  -1  11   4       26.40       35.62      2.59 o
   0  11   4      219.83      203.56      6.10 o
   1  11   4      140.51      139.08      4.88 o
   2  11   4       24.49       21.40      5.64 o
   3  11   4        1.13        0.00      4.82 o
   4  11   4       10.05        9.39      2.88 o
   5  11   4        0.45       -0.74      3.82 o
   6  11   4        3.56        8.35      6.70 o
  -5  12   4       35.13       33.91      8.58 o
  -4  12   4       89.46       87.19      5.96 o
  -3  12   4       72.06       77.94      8.52 o
  -2  12   4       58.19       57.96      3.89 o
  -1  12   4       18.53       21.76      2.82 o
   0  12   4      102.92       90.45      7.05 o
   1  12   4        3.70        9.70      2.85 o
   2  12   4       16.82       15.87      3.17 o
   3  12   4        5.46       14.58      6.00 o
   4  12   4        3.82        2.47      5.88 o
   5  12   4        3.19       -6.23      6.00 o
  -4  13   4        7.12        2.84      3.83 o
  -3  13   4       49.38       44.19      4.78 o
  -2  13   4       71.05       63.70      5.15 o
  -1  13   4       33.96       31.36      6.47 o
   0  13   4        0.52        2.39      4.94 o
   1  13   4       67.18       66.18      5.76 o
   2  13   4      145.43      174.11      8.17 o
   3  13   4       11.68       11.05      6.47 o
   4  13   4        1.94        0.71      6.23 o
  -2  14   4        0.06        1.15      3.70 o
  -1  14   4        5.42        6.03      3.58 o
   0  14   4        5.00        7.64      3.43 o
   1  14   4       20.15       23.40      4.06 o
   2  14   4       45.60       61.74      4.98 o
 -10   1   5        0.20       -1.32      3.23 o
  -9   1   5      110.56      113.01      7.05 o
  -8   1   5       43.53       43.52      3.97 o
  -7   1   5        0.01       -0.28      1.43 o
  -6   1   5      141.82      131.17      3.25 o
  -5   1   5       17.22       17.68      1.37 o
  -4   1   5       83.42       82.09      2.02 o
  -3   1   5        0.34       -0.38      0.56 o
  -2   1   5      107.41      107.17      1.68 o
   0   1   5     2920.84     2804.02     23.52 o
   1   1   5     1399.40     1452.58     14.25 o
   2   1   5      405.63      465.00      4.99 o
   3   1   5     1708.15     2025.67     19.99 o
   4   1   5     1084.17     1279.58     13.90 o
   5   1   5       20.39       20.28      1.22 o
   6   1   5        2.93        0.83      1.54 o
   7   1   5       12.34       14.43      2.14 o
   8   1   5       57.34       56.45      4.57 o
   9   1   5        1.41       -3.61      2.81 o
 -10   2   5        9.17        5.71      5.11 o
  -9   2   5        1.33       -3.52      4.70 o
  -8   2   5       80.43       84.41      4.60 o
  -7   2   5      739.76      778.95     13.10 o
  -6   2   5       27.34       18.92      1.53 o
  -5   2   5        2.98        2.01      1.01 o
  -4   2   5     1166.44     1183.02     15.17 o
  -3   2   5      512.82      503.98      6.06 o
  -2   2   5     1083.13     1063.04     10.21 o
  -1   2   5      704.98      783.21      6.84 o
   0   2   5     1558.02     1489.29     22.09 o
   1   2   5     2161.05     2217.34     26.72 o
   2   2   5      117.69      133.28      3.15 o
   3   2   5      642.08      733.46      8.76 o
   4   2   5       72.88       78.81      1.88 o
   5   2   5      185.99      216.95      3.63 o
   6   2   5      272.43      259.40      4.35 o
   7   2   5       62.02       69.96      3.45 o
   8   2   5       83.93       78.25      6.06 o
   9   2   5        2.19        1.25      3.24 o
  -9   3   5        0.99       -1.00      2.91 o
  -8   3   5       55.28       44.55      3.23 o
  -7   3   5      616.77      604.66     10.31 o
  -6   3   5      810.77      813.14     12.68 o
  -5   3   5     1666.01     1761.13     20.40 o
  -4   3   5        1.08       -0.06      0.44 o
  -3   3   5     1159.18     1287.95     16.11 o
  -2   3   5       42.45       54.56      1.14 o
  -1   3   5        0.17        0.57      0.52 o
   0   3   5     9089.88     9635.98    289.30 o
   1   3   5     2100.91     2203.32     29.75 o
   2   3   5      926.08     1154.12     15.74 o
   3   3   5      177.09      153.98      3.88 o
   4   3   5     1333.95     1470.66     18.30 o
   5   3   5      236.11      233.02      3.79 o
   6   3   5       21.36       21.70      1.54 o
   7   3   5        1.43        2.14      1.72 o
   8   3   5       22.51       35.07      9.82 o
   9   3   5       72.94       84.82     11.58 o
  -9   4   5       62.72       75.18      6.06 o
  -8   4   5        6.47        7.21      2.30 o
  -7   4   5      103.98      106.94      3.88 o
  -6   4   5       96.92      103.00      3.92 o
  -5   4   5       36.77       36.29      1.91 o
  -4   4   5      649.50      677.20     10.96 o
  -3   4   5      815.87      772.24     11.25 o
  -2   4   5       99.43      114.96      2.34 o
  -1   4   5     1804.06     1853.84     19.32 o
   0   4   5     1185.99     1183.47     14.74 o
   1   4   5       35.12       38.58      2.26 o
   2   4   5      976.09     1033.09     16.43 o
   3   4   5        0.03       -1.16      1.24 o
   4   4   5       16.00       19.60      1.93 o
   5   4   5       21.13       19.37      2.69 o
   6   4   5        8.92        8.60      1.61 o
   7   4   5       97.48       87.43      3.68 o
   8   4   5        2.27        1.09      2.25 o
   9   4   5       33.05       42.99      4.94 o
  -9   5   5        0.61        1.63      2.86 o
  -8   5   5        0.86        1.12      2.29 o
  -7   5   5      256.06      244.93      6.41 o
  -6   5   5      613.72      649.29     10.74 o
  -5   5   5      137.15      132.59      3.26 o
  -4   5   5        3.04        2.11      0.97 o
  -3   5   5        0.65        1.33      0.77 o
  -2   5   5     1289.27     1425.18     14.80 o
  -1   5   5     3808.57     4123.71     45.26 o
   0   5   5     2294.96     2567.69     34.02 o
   1   5   5      236.19      264.55      5.46 o
   2   5   5     1109.92     1126.36     17.92 o
   3   5   5      206.32      185.37      4.56 o
   4   5   5        7.52        6.93      1.68 o
   5   5   5       69.36       65.68      3.35 o
   6   5   5      422.58      407.69      9.15 o
   7   5   5        9.19       10.77      2.13 o
   8   5   5       63.60       63.02      4.16 o
   9   5   5      102.25      116.43      7.23 o
  -9   6   5        1.77        5.95      3.00 o
  -8   6   5      188.04      200.92     10.44 o
  -7   6   5       41.79       53.57      3.49 o
  -6   6   5       12.52       18.95      2.12 o
  -5   6   5      149.59      143.30      3.58 o
  -4   6   5      201.68      210.44      3.95 o
  -3   6   5      125.92      130.37      2.71 o
  -2   6   5      307.07      321.19      5.38 o
  -1   6   5      602.37      636.38      8.08 o
   0   6   5     3430.12     3483.29     51.13 o
   1   6   5     2397.63     2384.05     31.93 o
   2   6   5       16.59       15.55      1.91 o
   3   6   5       58.17       48.36      2.63 o
   4   6   5      135.53      126.06      4.18 o
   5   6   5       84.76       75.57      3.69 o
   6   6   5       18.82       11.13      1.89 o
   7   6   5      330.39      352.37      7.97 o
   8   6   5       43.78       56.20      4.96 o
  -8   7   5       10.84       11.24      3.13 o
  -7   7   5       60.29       61.99      4.17 o
  -6   7   5      247.20      249.83      5.63 o
  -5   7   5       68.83       74.43      3.33 o
  -4   7   5       63.16       66.33      2.94 o
  -3   7   5      195.67      191.11      3.36 o
  -2   7   5        2.81        6.39      1.06 o
  -1   7   5      597.49      593.54      7.49 o
   0   7   5        2.38        2.47      0.75 o
   1   7   5      469.39      460.25      8.25 o
   2   7   5       62.41       54.50      2.69 o
   3   7   5      881.41      868.71     14.88 o
   4   7   5      377.83      375.12      8.06 o
   5   7   5       34.19       39.11      3.03 o
   6   7   5       43.96       44.96      3.95 o
   7   7   5       52.76       62.94      3.54 o
   8   7   5        1.41       -2.57      2.87 o
  -8   8   5       69.11       59.97      7.53 o
  -7   8   5      147.29      137.30      6.91 o
  -6   8   5        0.10        0.10      1.82 o
  -5   8   5       27.69       30.34      2.25 o
  -4   8   5     1234.06     1243.72     17.71 o
  -3   8   5      140.88      148.77      4.19 o
  -2   8   5        5.46        6.06      1.47 o
  -1   8   5       37.63       29.86      1.58 o
   0   8   5       11.69       15.22      0.96 o
   1   8   5       45.66       55.36      2.93 o
   2   8   5        8.74        3.58      1.77 o
   3   8   5     1273.13     1196.69     22.55 o
   4   8   5      178.85      173.47      5.10 o
   5   8   5        2.14        2.13      2.01 o
   6   8   5       45.50       40.36      8.05 o
   7   8   5       89.81       84.84      4.49 o
  -7   9   5       24.37       33.61      4.94 o
  -6   9   5       12.44       11.96      3.04 o
  -5   9   5        3.76        5.73      2.14 o
  -4   9   5       36.91       42.17      3.32 o
  -3   9   5      566.38      530.43     12.13 o
  -2   9   5       15.49       17.70      1.43 o
  -1   9   5      223.96      203.87      3.87 o
   0   9   5      163.58      154.75      3.26 o
   1   9   5      473.74      484.79     10.05 o
   2   9   5     1415.52     1447.50     22.97 o
   3   9   5      218.97      217.38      8.45 o
   4   9   5       38.69       35.33      2.79 o
   5   9   5        5.35       10.84      2.71 o
   6   9   5       73.93       88.66      6.49 o
   7   9   5       82.57       78.35      4.47 o
  -7  10   5      113.04      115.82     19.58 o
  -6  10   5        0.18       -0.40      2.18 o
  -5  10   5      300.46      306.30      7.53 o
  -4  10   5       30.03       27.73      3.76 o
  -3  10   5       18.00       14.97      2.21 o
  -2  10   5       14.48       14.12      2.43 o
  -1  10   5       41.22       40.57      2.50 o
   0  10   5      228.30      212.65      5.01 o
   1  10   5        7.25       12.00      5.64 o
   2  10   5       90.52       79.92      5.65 o
   3  10   5       56.82       58.69      8.99 o
   4  10   5      273.77      263.84     13.35 o
   5  10   5       95.92       92.77      9.76 o
   6  10   5       15.82        4.23      6.00 o
  -6  11   5       66.11       77.83      9.94 o
  -5  11   5       44.50       38.99      4.63 o
  -4  11   5       30.96       33.19      4.15 o
  -3  11   5      170.47      161.79      5.74 o
  -2  11   5      260.18      249.55     14.58 o
  -1  11   5        1.04        1.98      1.95 o
   0  11   5       98.75      100.41      4.24 o
   1  11   5      707.36      680.19     16.33 o
   2  11   5      269.36      285.48     14.58 o
   3  11   5        3.93        4.99      2.34 o
   4  11   5        4.20        3.35      2.87 o
   5  11   5        0.37       -2.49      3.15 o
   6  11   5       51.34       69.61      9.76 o
  -5  12   5        7.02        6.42      6.17 o
  -4  12   5        6.02        7.54      3.60 o
  -3  12   5       50.34       31.36      4.19 o
  -2  12   5      157.14      144.52      6.78 o
  -1  12   5      116.92      113.75      5.99 o
   0  12   5      198.28      215.83      7.76 o
   1  12   5      244.18      221.25      7.67 o
   2  12   5       25.34       32.45      2.78 o
   3  12   5      278.19      290.18     15.76 o
   4  12   5       90.19       97.59     10.23 o
   5  12   5       47.50       38.57      8.35 o
  -4  13   5       26.37       27.69      4.50 o
  -3  13   5        0.92       -2.52      4.23 o
  -2  13   5       15.59       15.31      4.53 o
  -1  13   5       38.86       37.22      4.36 o
   0  13   5       15.35       17.17      3.56 o
   1  13   5       31.68       46.28      8.17 o
   2  13   5       61.44       64.88      4.63 o
   3  13   5      110.29      111.23     10.82 o
  -2  14   5        0.40        5.65      6.53 o
  -1  14   5        0.00       -1.36      4.53 o
   0  14   5       42.72       43.34      4.62 o
   1  14   5        0.19       -0.91      3.19 o
 -10   0   6       18.01       24.57      6.23 o
  -9   0   6        3.66        7.64      4.94 o
  -8   0   6       85.81       77.84      8.11 o
  -7   0   6      356.59      378.60     15.99 o
  -6   0   6      308.63      253.94      6.72 o
  -5   0   6     1486.25     1476.37     27.64 o
  -4   0   6     2721.90     2890.55     49.65 o
  -3   0   6     8144.45     8835.25    160.17 o
  -2   0   6     1110.10     1157.41     15.69 o
  -1   0   6      990.72      997.97     12.35 o
   0   0   6     2069.14     1866.54     22.36 o
   1   0   6     1170.72     1290.72     15.59 o
   2   0   6     1362.40     1417.86     18.85 o
   3   0   6     8576.59     8817.93    162.90 o
   4   0   6      318.04      296.21      6.60 o
   5   0   6       20.97       12.94      1.87 o
   6   0   6      112.21       91.33      5.02 o
   7   0   6      174.53      180.21      7.88 o
   8   0   6      523.59      499.59     20.58 o
   9   0   6       40.87       38.21      6.70 o
 -10   1   6       58.20       73.34      8.35 o
  -9   1   6      109.72      104.64      7.03 o
  -8   1   6       72.30       81.32      6.14 o
  -7   1   6      150.24      139.93      3.68 o
  -6   1   6     1113.70     1113.62     14.84 o
  -5   1   6       11.71        9.35      1.22 o
  -4   1   6      995.36     1139.23     14.64 o
  -3   1   6     5370.60     5622.18     57.44 o
  -2   1   6        0.50        0.24      0.59 o
  -1   1   6      286.11      270.53      2.71 o
   0   1   6     1210.06     1241.19     10.65 o
   2   1   6      458.44      422.71      4.62 o
   3   1   6     2310.28     2372.76     24.81 o
   4   1   6        0.00       -1.12      0.75 o
   5   1   6       48.35       44.86      1.60 o
   6   1   6       12.42       13.75      1.45 o
   7   1   6       98.99       94.64      4.52 o
   8   1   6        0.02       -0.85      2.31 o
   9   1   6       70.01       73.99      5.94 o
 -10   2   6        3.30       -0.39      4.12 o
  -9   2   6        2.52        2.74      3.32 o
  -8   2   6        7.18        5.37      2.37 o
  -7   2   6      495.45      423.97      7.98 o
  -6   2   6       66.86       69.77      2.55 o
  -5   2   6      250.39      276.11      5.16 o
  -4   2   6      550.79      575.17      7.43 o
  -3   2   6      529.23      645.21     11.27 o
  -2   2   6       66.70       70.19      1.34 o
  -1   2   6     2837.12     2900.04     25.43 o
   0   2   6     3227.23     3176.24     29.26 o
   1   2   6      749.85      706.65      9.17 o
   2   2   6       76.27       83.50      2.27 o
   3   2   6        0.87        1.41      0.57 o
   4   2   6      498.40      424.58      5.64 o
   5   2   6        0.73       -0.23      0.92 o
   6   2   6       93.46       77.04      2.82 o
   7   2   6        0.84       -1.38      1.87 o
   8   2   6      114.24      111.95      6.23 o
   9   2   6       85.98       95.77      6.76 o
  -9   3   6        2.31       -0.46      5.64 o
  -8   3   6        1.64       -3.23      2.16 o
  -7   3   6       10.93        8.90      1.98 o
  -6   3   6       74.48       75.86      2.51 o
  -5   3   6       35.55       32.99      2.36 o
  -4   3   6        0.36       -0.09      0.78 o
  -3   3   6      280.07      224.30      6.09 o
  -2   3   6     1899.42     1886.68     17.65 o
  -1   3   6     1230.33     1237.34     12.42 o
   0   3   6     2482.05     2881.88     34.42 o
   1   3   6       65.34       56.12      1.71 o
   2   3   6    10542.25    10978.40    183.11 o
   3   3   6     1744.27     1721.90     26.49 o
   4   3   6       82.91       77.70      2.03 o
   5   3   6      266.51      295.44      4.54 o
   6   3   6      672.69      722.63     13.81 o
   7   3   6      110.32      109.74      5.69 o
   8   3   6        6.66        7.91      3.03 o
   9   3   6        5.84        9.88      3.57 o
  -9   4   6       85.00       77.92      5.00 o
  -8   4   6      138.14      138.47      5.71 o
  -7   4   6       65.28       57.35      3.13 o
  -6   4   6       30.32       24.39      2.20 o
  -5   4   6      313.87      337.04      5.71 o
  -4   4   6      201.57      166.43      3.08 o
  -3   4   6       82.57       75.30      1.71 o
  -2   4   6        0.17        0.38      0.44 o
  -1   4   6      381.10      465.49      5.15 o
   0   4   6     2116.49     2095.99     25.48 o
   1   4   6     1424.10     1425.32     19.58 o
   2   4   6      568.23      606.64     10.40 o
   3   4   6     1866.23     1782.43     27.55 o
   4   4   6      779.87      764.72     13.19 o
   5   4   6       84.43       94.83      2.51 o
   6   4   6       23.26       34.86      2.32 o
   7   4   6       71.53       80.11      3.58 o
   8   4   6        2.17        3.78      2.34 o
   9   4   6       16.82       21.74      4.05 o
  -9   5   6        0.61        1.97      2.86 o
  -8   5   6       85.36       78.37      4.26 o
  -7   5   6       62.38       59.30      3.55 o
  -6   5   6      339.89      332.68      6.69 o
  -5   5   6        0.03       -1.04      1.14 o
  -4   5   6      393.96      382.60      5.97 o
  -3   5   6       66.09       50.70      1.95 o
  -2   5   6      136.47      134.51      2.61 o
  -1   5   6      908.90     1000.85     10.93 o
   0   5   6      109.98      131.63      2.99 o
   1   5   6      297.48      278.33      6.40 o
   2   5   6      362.03      340.94      6.70 o
   3   5   6       11.78        9.76      1.61 o
   4   5   6       26.48       18.03      2.08 o
   5   5   6       14.88       10.45      2.08 o
   6   5   6       93.11       77.54      3.05 o
   7   5   6      146.38      150.65      4.83 o
   8   5   6        0.14        1.39      2.42 o
  -9   6   6        4.39        1.51      2.78 o
  -8   6   6       31.53       22.57      3.31 o
  -7   6   6      131.92      132.21      5.52 o
  -6   6   6        0.20        1.75      1.81 o
  -5   6   6        4.70        6.36      1.42 o
  -4   6   6      461.35      486.75      7.26 o
  -3   6   6      383.39      371.75      6.26 o
  -2   6   6      244.41      299.32      4.78 o
  -1   6   6     3754.47     4077.93     45.02 o
   0   6   6        0.12        4.89      1.27 o
   1   6   6      487.75      453.73      7.32 o
   2   6   6       71.48       63.64      6.21 o
   3   6   6       38.39       42.18      5.16 o
   4   6   6       82.21       83.75      3.54 o
   5   6   6       68.62       53.75      4.55 o
   6   6   6       34.06       30.78      2.73 o
   7   6   6      186.52      177.09      5.32 o
   8   6   6      158.47      156.06      6.09 o
  -8   7   6       10.89        7.09      2.96 o
  -7   7   6       12.81       15.12      2.94 o
  -6   7   6       71.32       56.72      3.46 o
  -5   7   6      273.26      269.29      6.15 o
  -4   7   6      105.80      116.55      3.42 o
  -3   7   6        0.51        0.93      0.84 o
  -2   7   6       49.05       32.99      1.61 o
  -1   7   6       30.90       35.71      1.52 o
   0   7   6       68.48       80.32      3.11 o
   1   7   6       43.34       55.87      2.49 o
   2   7   6       13.62        8.30      2.38 o
   3   7   6        1.58       -1.09      1.78 o
   4   7   6       33.82       30.70      2.63 o
   5   7   6       49.94       41.56      3.13 o
   6   7   6        1.44        0.12      1.49 o
   7   7   6       25.07       30.11      2.76 o
   8   7   6       18.68       18.96      3.67 o
  -8   8   6      205.24      235.54      9.81 o
  -7   8   6      121.18      121.12     12.58 o
  -6   8   6        0.03        1.54      2.27 o
  -5   8   6      674.11      669.29     10.78 o
  -4   8   6        0.01        1.28      1.14 o
  -3   8   6       78.55       73.81      3.20 o
  -2   8   6      101.46      105.57      2.75 o
  -1   8   6        4.51        2.42      0.97 o
   0   8   6      411.20      412.42      5.66 o
   1   8   6     1275.23     1324.59     20.93 o
   2   8   6       96.85       93.70      5.05 o
   3   8   6       32.01       30.26      2.69 o
   4   8   6       38.89       31.64      2.75 o
   5   8   6        6.44        4.35      2.13 o
   6   8   6       14.02        6.72      3.56 o
   7   8   6        1.43        2.12      2.36 o
  -7   9   6        6.11        8.49      7.41 o
  -6   9   6       18.12       17.99      2.74 o
  -5   9   6       32.32       33.39      2.85 o
  -4   9   6       14.79       13.21      2.70 o
  -3   9   6       70.02       60.93      3.11 o
  -2   9   6        0.28        0.73      1.10 o
  -1   9   6       34.62       32.72      2.07 o
   0   9   6        1.92        2.64      1.71 o
   1   9   6        0.00        0.39      0.89 o
   2   9   6        5.32        9.47      1.94 o
   3   9   6      154.10      164.18      6.84 o
   4   9   6       28.49       28.70      3.09 o
   5   9   6        6.44        5.32      7.58 o
   6   9   6        0.02       -3.54      3.21 o
   7   9   6        4.64        4.65      4.09 o
  -7  10   6        2.29        1.94      2.64 o
  -6  10   6        2.71        2.54      2.71 o
  -5  10   6       81.08       85.48      5.81 o
  -4  10   6       49.89       51.95      4.52 o
  -3  10   6      291.54      297.81      6.85 o
  -2  10   6       26.46       28.19      2.38 o
  -1  10   6        4.78        1.82      1.61 o
   0  10   6      117.64      115.42      3.54 o
   1  10   6      276.58      299.76     10.10 o
   2  10   6       39.12       39.49      4.57 o
   3  10   6       15.07       17.26      3.13 o
   4  10   6        3.93        4.86      3.00 o
   5  10   6        0.69       -7.41      4.94 o
   6  10   6        5.44       13.40      6.58 o
  -6  11   6        0.04       -0.23      3.50 o
  -5  11   6       71.91       71.54      5.72 o
  -4  11   6       39.18       36.56      4.28 o
  -3  11   6       23.65       17.89      2.82 o
  -2  11   6       50.73       52.09      3.16 o
  -1  11   6       27.02       28.91      2.46 o
   0  11   6        5.93        5.18      2.10 o
   1  11   6        8.26        6.76      6.11 o
   2  11   6       29.43       32.22      6.70 o
   3  11   6        0.02       -2.49      2.36 o
   4  11   6        7.91        7.65      3.28 o
   5  11   6        2.58        2.82      6.11 o
  -5  12   6       35.38       38.50      4.91 o
  -4  12   6        4.62        4.27      3.55 o
  -3  12   6       13.40       18.40      3.74 o
  -2  12   6        1.96       -1.31      2.90 o
  -1  12   6        4.13        5.03      2.98 o
   0  12   6        8.41        6.72      3.88 o
   1  12   6       22.61       22.45      3.04 o
   2  12   6       54.44       53.03      7.64 o
   3  12   6        0.58        2.59      5.88 o
   4  12   6        1.63       -3.06      5.76 o
  -4  13   6        3.37        1.33      3.60 o
  -3  13   6       18.51       22.81      4.28 o
  -2  13   6       17.75       10.73      3.66 o
  -1  13   6        2.88        5.06      4.70 o
   0  13   6        0.04       -1.61      2.76 o
   1  13   6       19.00       16.73      3.33 o
   2  13   6        2.77        6.59      3.17 o
   3  13   6        0.01       -2.35      5.88 o
  -1  14   6        9.21       13.71      3.94 o
   0  14   6       20.39       22.38      6.00 o
   1  14   6       45.03       41.63      6.00 o
 -10   1   7       79.78       82.63      6.78 o
  -9   1   7        4.85        1.71      3.28 o
  -8   1   7       19.45       19.55      2.95 o
  -7   1   7      159.50      134.34      3.69 o
  -6   1   7       63.60       63.88      2.54 o
  -5   1   7        5.93        0.89      1.03 o
  -4   1   7     1571.86     1722.22     23.46 o
  -3   1   7      144.94      203.60      3.53 o
  -2   1   7     1393.28     1339.17     13.46 o
  -1   1   7     3241.50     3387.61     27.37 o
   0   1   7      898.18      901.32      7.91 o
   1   1   7      357.10      405.76      4.47 o
   2   1   7      387.02      405.74      4.52 o
   3   1   7        1.54        1.27      0.69 o
   4   1   7      662.51      649.37      7.57 o
   5   1   7        0.41        0.03      0.82 o
   6   1   7      513.94      537.58     11.40 o
   7   1   7       10.99        9.87      2.21 o
   8   1   7        1.65       -0.63      2.57 o
   9   1   7       18.60       26.76      4.43 o
  -9   2   7       13.86       14.46      3.66 o
  -8   2   7        7.69        6.56      2.51 o
  -7   2   7       76.36       85.14      4.76 o
  -6   2   7        1.83        0.98      1.30 o
  -5   2   7      119.22      110.98      3.08 o
  -4   2   7      921.50      999.15     13.08 o
  -3   2   7     3899.68     4106.20     53.92 o
  -2   2   7        4.62        2.85      0.58 o
  -1   2   7       89.49      104.23      1.30 o
   0   2   7      662.80      707.92      6.99 o
   1   2   7      498.51      451.90      6.29 o
   2   2   7       19.41       16.85      1.24 o
   3   2   7      663.99      706.32      7.98 o
   4   2   7        0.35       -1.24      0.83 o
   5   2   7       52.58       63.31      1.98 o
   6   2   7        6.24       10.59      1.43 o
   7   2   7       12.86       13.23      4.23 o
   8   2   7       64.02       58.74      5.47 o
   9   2   7       22.60       21.36      4.15 o
  -9   3   7       95.89      117.30     13.82 o
  -8   3   7        0.07       -1.66      2.29 o
  -7   3   7       18.79       20.50      2.21 o
  -6   3   7      468.95      487.24      8.57 o
  -5   3   7      416.37      422.95      6.58 o
  -4   3   7       37.93       54.24      2.05 o
  -3   3   7      733.77      803.03      9.15 o
  -2   3   7        0.65        2.85      0.55 o
  -1   3   7     1669.30     1649.46     17.36 o
   0   3   7      199.29      223.27      2.45 o
   1   3   7      701.78      675.75     10.34 o
   2   3   7     1179.65     1146.10     18.09 o
   3   3   7      733.73      755.18     14.16 o
   4   3   7      221.00      244.35      3.65 o
   5   3   7        8.59        7.50      1.10 o
   6   3   7       15.85       11.97      1.72 o
   7   3   7       18.98       19.98      2.47 o
   8   3   7       19.24       15.82      3.41 o
   9   3   7       44.96       46.86      5.15 o
  -9   4   7        0.17        2.22      2.69 o
  -8   4   7       70.01       65.07      6.17 o
  -7   4   7      457.30      447.15      8.46 o
  -6   4   7       22.34       19.27      2.40 o
  -5   4   7     1054.72     1055.84     13.93 o
  -4   4   7      301.98      303.18      5.49 o
  -3   4   7      288.40      289.51      4.12 o
  -2   4   7        3.27        1.08      0.41 o
  -1   4   7      667.47      722.87      8.13 o
   0   4   7      825.23      802.12     12.87 o
   1   4   7      531.15      546.35      9.43 o
   2   4   7      223.73      239.60      5.16 o
   3   4   7      122.38      102.58      3.32 o
   4   4   7        0.12        3.64      1.57 o
   5   4   7        0.09       -1.33      0.89 o
   6   4   7      200.26      170.49      4.43 o
   7   4   7        0.23       -0.63      1.97 o
   8   4   7       72.97       81.56      6.53 o
  -9   5   7       17.53       16.49      3.55 o
  -8   5   7        0.87       -3.55      2.37 o
  -7   5   7        0.71        1.78      2.15 o
  -6   5   7       17.32       14.40      2.05 o
  -5   5   7       10.18       12.07      1.71 o
  -4   5   7      130.67      123.53      2.96 o
  -3   5   7      121.95      113.34      1.91 o
  -2   5   7      886.19      874.47     10.91 o
  -1   5   7      776.36      861.74     10.24 o
   0   5   7     1589.22     1637.03     22.38 o
   1   5   7      116.06      122.83      3.92 o
   2   5   7      875.34      866.57     14.38 o
   3   5   7      374.24      373.00      7.51 o
   4   5   7       21.17       19.14      2.13 o
   5   5   7      128.57      126.23      5.48 o
   6   5   7       63.02       74.16      3.27 o
   7   5   7       30.14       27.93      2.78 o
   8   5   7       10.32       18.33      2.94 o
  -9   6   7       16.42       11.61      3.24 o
  -8   6   7       21.61       21.09      3.34 o
  -7   6   7       12.75       12.21      2.75 o
  -6   6   7      289.23      310.72      6.48 o
  -5   6   7       40.61       33.35      2.45 o
  -4   6   7      236.98      257.71      4.60 o
  -3   6   7      599.69      567.79      7.91 o
  -2   6   7       56.76       59.87      1.50 o
  -1   6   7        6.30        4.10      0.87 o
   0   6   7     2366.00     2304.79     40.07 o
   1   6   7      683.15      702.91     11.78 o
   2   6   7      172.65      179.92      4.64 o
   3   6   7      491.75      501.36     11.76 o
   4   6   7      825.11      819.14     14.47 o
   5   6   7      136.25      116.71      4.45 o
   6   6   7       99.45       96.47      4.67 o
   7   6   7        7.80        6.56      2.13 o
   8   6   7        7.96        5.90      3.99 o
  -8   7   7       29.45       35.00      3.82 o
  -7   7   7       18.49       13.02      2.79 o
  -6   7   7     1332.31     1380.83     22.54 o
  -5   7   7      109.57      128.07      3.78 o
  -4   7   7       93.57       97.05      3.42 o
  -3   7   7       82.46       88.10      4.43 o
  -2   7   7      313.44      326.17      5.27 o
  -1   7   7        6.87        6.59      1.18 o
   0   7   7       11.47       11.53      1.74 o
   1   7   7      830.55      803.14     13.52 o
   2   7   7     1118.91     1076.25     21.38 o
   3   7   7      324.82      321.11      7.19 o
   4   7   7      246.07      244.04      6.30 o
   5   7   7      246.10      246.83      6.55 o
   6   7   7       23.20       28.41      2.15 o
   7   7   7       97.02       97.99      5.91 o
   8   7   7        0.00       -3.31      2.67 o
  -8   8   7        3.94        6.56      3.79 o
  -7   8   7       81.76       75.87      5.87 o
  -6   8   7       10.21       15.41      2.77 o
  -5   8   7      534.99      490.45     10.94 o
  -4   8   7      532.46      523.96      8.36 o
  -3   8   7       22.49       26.58      1.96 o
  -2   8   7       35.15       39.60      1.75 o
  -1   8   7       61.62       53.76      2.05 o
   0   8   7      222.13      199.32      4.02 o
   1   8   7     2014.28     1895.04     29.30 o
   2   8   7      126.83      128.31      4.07 o
   3   8   7       20.28       20.79      2.49 o
   4   8   7       75.97       70.19      4.26 o
   5   8   7        2.87        5.70      2.66 o
   6   8   7        1.89        0.78      3.16 o
   7   8   7       87.03       84.71      4.49 o
  -7   9   7       19.58       23.60      3.34 o
  -6   9   7       72.93       70.97      4.26 o
  -5   9   7      333.40      338.40      8.20 o
  -4   9   7       21.22       18.28      2.85 o
  -3   9   7        5.72        6.50      1.88 o
  -2   9   7      213.07      208.18      5.18 o
  -1   9   7        0.49       -0.44      1.15 o
   0   9   7       79.98       80.24      4.43 o
   1   9   7      274.59      272.19      7.04 o
   2   9   7       11.30       14.59      2.16 o
   3   9   7        0.45       -2.46      1.68 o
   4   9   7        2.26        0.72      2.17 o
   5   9   7      124.31      138.73      7.32 o
   6   9   7       68.06       67.16     12.17 o
   7   9   7       72.08       80.35      6.98 o
  -7  10   7      106.21      112.17      7.18 o
  -6  10   7        5.67        4.94      3.47 o
  -5  10   7      119.98      122.96      6.75 o
  -4  10   7       67.76       58.63      3.93 o
  -3  10   7       13.65       11.52      2.23 o
  -2  10   7       53.70       49.45      2.88 o
  -1  10   7      225.49      213.92      5.22 o
   0  10   7       54.96       55.72      3.20 o
   1  10   7        2.76        4.20      5.76 o
   2  10   7       55.15       54.48      6.53 o
   3  10   7      257.76      266.98      9.34 o
   4  10   7      133.21      126.51      6.75 o
   5  10   7        0.93        6.47      5.53 o
   6  10   7        0.71       -8.35      5.76 o
  -6  11   7      132.37      152.10      7.98 o
  -5  11   7      177.81      178.55      8.16 o
  -4  11   7        0.88        0.80      4.82 o
  -3  11   7      121.77      122.52      6.82 o
  -2  11   7        1.89        0.83      2.25 o
  -1  11   7        0.12       -1.08      1.88 o
   0  11   7       54.41       44.14      5.94 o
   1  11   7      128.73      124.30      7.29 o
   2  11   7      134.81      149.33     10.93 o
   3  11   7        6.90        5.95      2.92 o
   4  11   7       24.74       32.52      4.22 o
   5  11   7       47.91       77.01      9.88 o
  -5  12   7        8.25       11.29      4.10 o
  -4  12   7        4.02        2.82      6.47 o
  -3  12   7        0.02        5.58      3.33 o
  -2  12   7       27.51       33.70      4.05 o
  -1  12   7        4.97        4.92      2.91 o
   0  12   7       95.78       99.78      5.39 o
   1  12   7      204.36      206.70      7.18 o
   3  12   7      117.92      136.51     11.52 o
   4  12   7      153.06      177.07     13.29 o
  -4  13   7        6.09        3.29      4.35 o
  -3  13   7       15.20       16.43      7.58 o
  -2  13   7       42.19       44.98      4.81 o
  -1  13   7       32.28       34.31      4.21 o
   0  13   7        5.23        1.53      3.00 o
   1  13   7       20.35       35.76      3.88 o
   2  13   7       39.80       40.80      7.76 o
   3  13   7        2.26       -8.82      5.88 o
  -1  14   7       18.40       10.82      6.35 o
   0  14   7        9.27        4.07      7.94 o
  -9   0   8       38.30       58.20      7.88 o
  -8   0   8      119.51      105.71      6.04 o
  -7   0   8      614.58      600.76     13.09 o
  -6   0   8       74.34       66.88      4.22 o
  -5   0   8       64.66       69.14      3.25 o
  -4   0   8      335.29      312.83      7.21 o
  -3   0   8      214.55      151.91      4.16 o
  -2   0   8      261.22      276.54      5.83 o
  -1   0   8    11305.83    11757.89    335.22 o
   0   0   8      305.95      237.96      3.64 o
   1   0   8       15.45       19.01      0.86 o
   2   0   8      516.61      569.97      8.06 o
   3   0   8      860.44      916.92     16.74 o
   4   0   8      601.43      564.54     11.24 o
   5   0   8     2533.68     2580.61     44.99 o
   6   0   8       80.90       71.13      6.76 o
   7   0   8       45.99       35.38      3.88 o
   8   0   8      116.10      103.23      8.70 o
   9   0   8       98.20      101.00      9.76 o
  -9   1   8      183.22      188.64     14.81 o
  -8   1   8        1.75        0.04      2.21 o
  -7   1   8        2.51        0.79      1.54 o
  -6   1   8      679.30      683.88      9.95 o
  -5   1   8      130.62      102.70      2.78 o
  -4   1   8      951.35     1068.77     15.20 o
  -3   1   8      944.17     1118.72     15.61 o
  -2   1   8      536.65      587.55      5.82 o
  -1   1   8      162.03      195.40      2.15 o
   0   1   8      264.04      257.88      2.65 o
   1   1   8      357.72      329.36      3.80 o
   2   1   8     4037.05     4169.27     40.46 o
   3   1   8     1381.74     1489.13     15.97 o
   4   1   8      103.72      108.24      2.55 o
   5   1   8      661.76      660.90      9.82 o
   6   1   8       75.33       71.93      5.14 o
   7   1   8       52.23       51.43      3.20 o
   8   1   8        3.74        2.27      2.91 o
   9   1   8      103.89      123.40      7.14 o
  -9   2   8       13.23       12.12      3.73 o
  -8   2   8       52.87       46.98      3.84 o
  -7   2   8      178.87      159.64      3.94 o
  -6   2   8      298.63      285.92      5.24 o
  -5   2   8      681.53      650.16     10.11 o
  -4   2   8      979.19      914.92     13.23 o
  -3   2   8      992.00     1029.99     14.48 o
  -2   2   8      971.71     1144.10     12.56 o
  -1   2   8      163.90      141.74      1.67 o
   0   2   8      176.18      146.56      1.97 o
   1   2   8     2495.76     2491.02     24.46 o
   2   2   8      284.51      316.46      3.95 o
   3   2   8     3813.12     3798.70     42.12 o
   4   2   8      786.72      827.76     12.01 o
   5   2   8        7.48        5.36      1.08 o
   6   2   8      388.14      344.79      5.70 o
   7   2   8       39.66       46.55      4.17 o
   8   2   8      250.77      261.27     22.22 o
   9   2   8       78.16       91.21      6.67 o
  -9   3   8        3.58        5.50      3.45 o
  -8   3   8      109.06      115.91      5.36 o
  -7   3   8        0.63       -1.97      1.69 o
  -6   3   8       96.08       96.58      3.79 o
  -5   3   8      313.02      303.93      5.35 o
  -4   3   8      232.28      235.64      4.17 o
  -3   3   8      137.19      127.94      3.28 o
  -2   3   8        7.95       14.60      0.80 o
  -1   3   8      240.00      198.29      3.02 o
   0   3   8      488.82      450.71      4.74 o
   1   3   8     1815.09     1843.14     28.03 o
   2   3   8     1405.48     1415.80     22.05 o
   3   3   8       21.63       27.68      1.98 o
   4   3   8      435.68      435.59      5.82 o
   5   3   8      254.61      245.21      4.04 o
   6   3   8      184.26      205.25      5.89 o
   7   3   8       58.36       63.26      3.57 o
   8   3   8        4.54        4.37      2.93 o
   9   3   8        3.10        2.89      3.41 o
  -9   4   8       15.27       10.33      3.10 o
  -8   4   8       49.85       41.89      4.34 o
  -7   4   8      103.81      109.04      5.03 o
  -6   4   8      164.83      165.21      4.64 o
  -5   4   8       27.00       41.13      2.27 o
  -4   4   8       69.43       55.51      2.13 o
  -3   4   8      463.88      435.11      5.85 o
  -2   4   8       13.54       13.67      0.69 o
  -1   4   8      786.70      753.40      9.75 o
   0   4   8     3030.54     3163.25     74.81 o
   1   4   8     1363.99     1332.95     20.86 o
   2   4   8        6.58        1.96      1.22 o
   3   4   8      405.70      442.16      8.42 o
   4   4   8     1752.39     1781.45     27.95 o
   5   4   8      208.15      184.62      3.69 o
   6   4   8       99.07       89.59      3.52 o
   7   4   8       12.03       11.04      2.28 o
   8   4   8        3.44        0.88      3.70 o
  -9   5   8        0.50        0.74      2.85 o
  -8   5   8        1.41       -3.39      2.26 o
  -7   5   8      179.75      164.49      9.28 o
  -6   5   8      276.91      277.29      6.05 o
  -5   5   8      759.75      716.95     11.36 o
  -4   5   8      395.82      398.49      6.03 o
  -3   5   8      112.46      119.00      2.41 o
  -2   5   8     1068.90     1061.24     12.64 o
  -1   5   8        0.03       -0.84      0.86 o
   0   5   8       29.00       22.22      2.68 o
   1   5   8      411.51      394.30      7.46 o
   2   5   8      227.14      211.27      7.61 o
   3   5   8      221.95      215.81      5.33 o
   4   5   8      499.32      523.21     10.93 o
   5   5   8      322.93      316.87      5.95 o
   6   5   8      170.95      182.67      4.95 o
   7   5   8       50.31       53.26      3.57 o
   8   5   8        2.26        1.80      2.93 o
  -9   6   8        2.20       -1.06      2.86 o
  -8   6   8       11.28        3.73      2.84 o
  -7   6   8      113.42      118.02      5.44 o
  -6   6   8      140.37      149.08      5.50 o
  -5   6   8     1679.89     1593.52     25.11 o
  -4   6   8      483.19      452.91      7.55 o
  -3   6   8        1.20        1.42      0.81 o
  -2   6   8        2.54        5.46      0.96 o
  -1   6   8       25.79       22.83      1.27 o
   0   6   8      416.49      411.74      8.08 o
   1   6   8     2274.92     2227.78     33.71 o
   2   6   8      223.79      225.53      5.40 o
   3   6   8      577.22      606.53     11.22 o
   4   6   8      368.55      366.78      7.99 o
   5   6   8      214.64      190.54      5.63 o
   6   6   8      122.63      108.34      4.06 o
   7   6   8        4.98        1.34      1.97 o
   8   6   8        7.91        8.90      3.31 o
  -8   7   8       33.29       35.05      5.64 o
  -7   7   8       38.50       39.75      3.74 o
  -6   7   8     1034.57     1022.96     17.45 o
  -5   7   8      442.15      424.65      8.53 o
  -4   7   8      179.61      188.59      6.20 o
  -3   7   8      109.37      102.95      3.51 o
  -2   7   8      237.43      253.81      4.90 o
  -1   7   8      153.00      136.68      2.73 o
   0   7   8        3.32        2.66      1.62 o
   1   7   8       33.79       34.02      2.28 o
   2   7   8       48.57       49.05      2.87 o
   3   7   8      659.56      619.70     11.62 o
   4   7   8        1.62        0.07      1.88 o
   5   7   8        1.99       -1.36      2.35 o
   6   7   8       16.96       15.77      3.51 o
   7   7   8       17.67       14.79      2.46 o
  -8   8   8       13.66       20.88      6.41 o
  -7   8   8       42.06       45.15      4.96 o
  -6   8   8      123.05      120.77      5.19 o
  -5   8   8       83.00       84.72      4.92 o
  -4   8   8       71.17       62.73      3.87 o
  -3   8   8       37.41       28.79      2.33 o
  -2   8   8        2.97        1.69      1.28 o
  -1   8   8        0.93        1.56      0.91 o
   0   8   8        0.13       -0.40      1.02 o
   1   8   8      291.15      326.57      6.89 o
   2   8   8      940.46      938.95     15.80 o
   3   8   8        4.63        0.86      2.02 o
   4   8   8       13.30        8.77      2.24 o
   5   8   8       20.65       10.74      2.87 o
   6   8   8        0.69       -0.78      3.28 o
   7   8   8        4.83        2.69      2.93 o
  -7   9   8       45.90       45.05      3.94 o
  -6   9   8        0.72        7.61      2.99 o
  -5   9   8       60.72       69.27      4.77 o
  -4   9   8       37.55       40.38      3.02 o
  -3   9   8       30.75       25.83      2.41 o
  -2   9   8        0.76        0.10      1.65 o
  -1   9   8        3.66        1.31      1.23 o
   0   9   8       57.30       59.54      1.78 o
   1   9   8       17.84       20.32      3.62 o
   2   9   8      989.32      981.02     19.02 o
   3   9   8       16.32       18.60      2.38 o
   4   9   8        3.11        2.05      2.39 o
   5   9   8        1.64        0.90      5.06 o
   6   9   8        0.25       -4.81      3.53 o
  -7  10   8        0.39        0.61      3.58 o
  -6  10   8       11.57       20.68      7.23 o
  -5  10   8       20.28       26.82      8.94 o
  -4  10   8        8.87        4.70      3.24 o
  -3  10   8       42.61       43.87      3.04 o
  -2  10   8        0.02        2.17      1.73 o
  -1  10   8       23.66       22.04      2.20 o
   0  10   8       21.64       24.34      2.41 o
   1  10   8      196.68      161.56     10.70 o
   2  10   8       49.29       43.42      4.09 o
   3  10   8       13.01       11.56      3.25 o
   4  10   8        0.00        0.96      3.15 o
   5  10   8       16.48        3.64      6.11 o
   6  10   8        0.15       -8.64      5.76 o
  -6  11   8       12.27       12.77      4.18 o
  -5  11   8      108.59      113.13      6.91 o
  -4  11   8        7.54       10.61      3.49 o
  -3  11   8        2.65        0.28      3.06 o
  -2  11   8       14.89       14.18      2.64 o
  -1  11   8       34.32       41.29      3.78 o
   0  11   8       15.33        9.73      2.57 o
   1  11   8        0.19       -1.07      1.65 o
   2  11   8       14.60        7.76      5.53 o
   3  11   8       15.04       20.56      3.61 o
   4  11   8       39.38       43.44      4.88 o
   5  11   8        2.17       -0.71      6.11 o
  -5  12   8       48.15       47.77      5.40 o
  -4  12   8       55.26       60.17      5.49 o
  -3  12   8      110.07      120.35      6.77 o
  -2  12   8        0.12        4.52      3.16 o
  -1  12   8       52.11       54.55      4.52 o
   0  12   8        6.63        9.95      2.87 o
   1  12   8       29.39       29.03      3.10 o
   2  12   8       40.65       26.34      6.82 o
   3  12   8        9.97       16.81      6.58 o
   4  12   8        0.80       -0.47      6.23 o
  -3  13   8        8.27        4.46      5.76 o
  -2  13   8        1.29        2.79      3.47 o
  -1  13   8        1.40        3.62      3.24 o
   0  13   8        1.02       -0.29      7.47 o
   1  13   8        0.51        2.44      2.69 o
   2  13   8       14.91       20.11      6.70 o
   3  13   8        0.35       -6.47      6.11 o
  -9   1   9       10.64       12.33      3.70 o
  -8   1   9      206.53      206.79      9.74 o
  -7   1   9      288.51      279.09      5.50 o
  -6   1   9        2.87       -0.74      1.31 o
  -5   1   9       14.53       15.00      1.44 o
  -4   1   9        3.41       -0.77      0.93 o
  -3   1   9        8.18        8.70      1.16 o
  -2   1   9     2224.25     2403.46     25.31 o
  -1   1   9      346.79      374.29      3.63 o
   0   1   9      400.82      458.38      4.36 o
   1   1   9      185.37      213.22      2.76 o
   2   1   9      918.58      962.48     10.59 o
   3   1   9      715.34      813.87      9.19 o
   4   1   9       25.24       21.07      1.37 o
   5   1   9        0.91        0.79      1.05 o
   6   1   9      448.09      437.58      8.89 o
   7   1   9       54.53       55.00      3.73 o
   8   1   9        0.42       -0.30      2.66 o
   9   1   9       17.55       19.87      5.58 o
  -9   2   9        0.48       -0.08      3.15 o
  -8   2   9      222.08      227.56      7.40 o
  -7   2   9      101.84       89.17      3.20 o
  -6   2   9       61.56       56.26      2.49 o
  -5   2   9      782.59      783.41     11.91 o
  -4   2   9      143.56      191.88      4.08 o
  -3   2   9        1.19        5.34      1.05 o
  -2   2   9      273.04      333.36      4.08 o
  -1   2   9     1345.62     1402.33     12.84 o
   0   2   9        4.08        7.92      0.65 o
   1   2   9       30.90       50.92      1.38 o
   2   2   9        1.45        2.03      0.70 o
   3   2   9       16.08       15.66      1.31 o
   4   2   9      203.17      228.08      3.67 o
   5   2   9      234.89      228.51      4.25 o
   6   2   9       41.29       31.70      2.08 o
   7   2   9        0.01       -2.48      2.31 o
   8   2   9        0.16       -2.19      2.73 o
  -9   3   9        3.92        2.48      3.31 o
  -8   3   9        5.98        8.51      2.74 o
  -7   3   9       11.02        6.04      2.16 o
  -6   3   9      176.65      196.84      4.59 o
  -5   3   9      429.43      439.16      6.91 o
  -4   3   9      788.71      836.61     19.29 o
  -3   3   9      757.39      775.84     10.38 o
  -2   3   9      385.63      374.02      4.67 o
  -1   3   9     2384.59     2609.96     29.27 o
   0   3   9      613.63      656.14      7.05 o
   1   3   9      807.71      895.46     14.52 o
   2   3   9     1227.97     1257.99     19.89 o
   3   3   9      456.07      415.88      5.38 o
   4   3   9       50.74       59.32      1.79 o
   5   3   9       26.91       27.78      1.64 o
   6   3   9       31.41       29.16      2.06 o
   7   3   9        2.18        0.73      1.82 o
   8   3   9        0.89        2.42      2.91 o
  -9   4   9       13.42       15.91      3.23 o
  -8   4   9      102.23       84.79      4.99 o
  -7   4   9      257.47      249.99      7.48 o
  -6   4   9      376.37      373.72      7.34 o
  -5   4   9      256.94      250.05      4.68 o
  -4   4   9      377.54      365.20      9.65 o
  -3   4   9     1327.59     1326.15     15.55 o
  -2   4   9        0.44       -0.01      0.45 o
  -1   4   9      315.12      410.29      5.79 o
   0   4   9      647.92      775.11      8.64 o
   1   4   9      665.16      645.06     12.49 o
   2   4   9       42.38       41.65      2.90 o
   3   4   9     1080.55     1026.12     16.91 o
   4   4   9      906.19      892.40     15.25 o
   5   4   9      183.22      175.60      3.86 o
   6   4   9       66.85       53.21      4.50 o
   7   4   9        7.54        5.90      2.14 o
   8   4   9      182.19      201.65      8.52 o
  -9   5   9       50.39       61.56      4.77 o
  -8   5   9        6.10        5.41      2.73 o
  -7   5   9       33.41       35.84      4.60 o
  -6   5   9      148.20      145.46      4.28 o
  -5   5   9       19.23       25.73      2.59 o
  -4   5   9        1.95        5.44      1.07 o
  -3   5   9      632.90      682.91      8.00 o
  -2   5   9     1159.49     1210.33     15.46 o
  -1   5   9      763.93      770.82     10.16 o
   0   5   9      158.68      152.27      2.50 o
   1   5   9      116.21      119.33      3.60 o
   2   5   9       37.63       33.68      2.24 o
   3   5   9        0.85       -1.36      1.53 o
   4   5   9      166.10      162.46      4.83 o
   5   5   9      523.54      531.24      7.83 o
   6   5   9       54.90       65.01      3.27 o
   7   5   9       23.04       24.21      3.57 o
   8   5   9        9.90       11.75      3.28 o
  -8   6   9       59.89       64.68      4.65 o
  -7   6   9      286.08      285.73     13.80 o
  -6   6   9      154.74      155.43      4.56 o
  -5   6   9       17.44       21.16      2.87 o
  -4   6   9      834.60      799.13     10.95 o
  -3   6   9        2.16        2.63      0.56 o
  -2   6   9      739.87      748.79     10.13 o
  -1   6   9     1034.05     1043.93     13.40 o
   0   6   9      610.53      627.93     12.51 o
   1   6   9       47.08       46.98      2.45 o
   2   6   9      338.86      323.57      6.95 o
   3   6   9      341.63      309.92      8.26 o
   4   6   9      252.35      241.86      6.24 o
   5   6   9       84.47       71.18      4.38 o
   6   6   9       20.65       19.32      2.20 o
   7   6   9        2.21        2.87      2.21 o
   8   6   9        4.82        5.81      5.94 o
  -8   7   9       30.94       31.68      4.82 o
  -7   7   9        3.25        2.86      3.39 o
  -6   7   9        6.04        8.68      2.29 o
  -5   7   9      346.47      342.99      6.59 o
  -4   7   9      211.09      209.94      4.35 o
  -3   7   9       16.90       20.24      2.97 o
  -2   7   9      287.26      295.75      5.50 o
  -1   7   9      166.92      156.74      3.07 o
   0   7   9       44.59       49.33      1.53 o
   1   7   9       24.19       30.97      2.59 o
   2   7   9     3020.43     2916.55     44.51 o
   3   7   9      216.25      221.80      5.89 o
   4   7   9        1.99        3.11      1.95 o
   5   7   9       27.27       30.17      3.39 o
   6   7   9      243.87      264.89      6.61 o
   7   7   9       83.69       72.47      4.89 o
  -8   8   9        8.67        7.48      5.70 o
  -7   8   9        7.63        5.31      2.68 o
  -6   8   9       14.24       25.41      3.04 o
  -5   8   9      525.44      506.14      9.45 o
  -4   8   9      578.35      589.88     11.23 o
  -3   8   9       73.89       75.95      3.37 o
  -2   8   9       47.54       45.43      2.61 o
  -1   8   9       20.41       16.72      1.44 o
   0   8   9      692.27      675.72      8.27 o
   1   8   9      670.66      652.41     15.78 o
   2   8   9      448.61      475.09      8.43 o
   3   8   9      168.42      155.58      5.13 o
   4   8   9        5.56        5.32      2.75 o
   5   8   9        2.74        1.32      2.71 o
   6   8   9       34.19       35.68      6.64 o
   7   8   9        5.32        6.60      2.85 o
  -7   9   9       63.71       65.54      4.41 o
  -6   9   9      361.28      362.14      9.15 o
  -5   9   9      440.59      453.79     15.52 o
  -4   9   9      146.97      130.52      6.60 o
  -3   9   9      222.01      193.72      5.31 o
  -2   9   9      237.27      225.27      5.62 o
  -1   9   9       13.46        9.90      1.72 o
   0   9   9       79.54       74.65      3.22 o
   1   9   9      289.12      292.46      9.02 o
   2   9   9       47.13       59.51      3.72 o
   3   9   9       41.20       40.92      3.43 o
   4   9   9       25.60       27.21      4.08 o
   5   9   9       37.38       37.83      4.88 o
   6   9   9       53.82       63.14      6.10 o
  -6  10   9      108.63      119.30     12.70 o
  -5  10   9        9.45       11.37      3.69 o
  -4  10   9       90.67       85.80      8.35 o
  -3  10   9       25.01       23.80      3.01 o
  -2  10   9       12.64       13.48      2.16 o
  -1  10   9      165.20      163.90      4.59 o
   0  10   9       48.57       51.22      3.13 o
   1  10   9      302.56      284.78     14.34 o
   2  10   9      115.88      115.75      9.17 o
   3  10   9       43.80       51.18      9.11 o
   4  10   9       95.67       99.24      9.99 o
   5  10   9       51.00       52.56      8.70 o
   6  10   9        1.23       -5.64      6.00 o
  -6  11   9       10.51       10.04      4.94 o
  -5  11   9       22.63       29.90      4.49 o
  -4  11   9        0.58        1.41      3.19 o
  -3  11   9       63.54       64.07      8.52 o
  -2  11   9        2.30        1.27      2.22 o
  -1  11   9       23.03       24.06      3.39 o
   0  11   9       22.51       22.03      2.95 o
   1  11   9       68.35       59.16      3.20 o
   2  11   9      108.43      108.64      9.88 o
   3  11   9       98.97       91.65      6.07 o
   4  11   9       50.93       47.97      8.11 o
   5  11   9       40.31       35.39      8.35 o
  -5  12   9       72.86       74.03      6.27 o
  -4  12   9       46.57       52.28      5.36 o
  -3  12   9        4.05        5.85      4.17 o
  -2  12   9        0.27       -1.75      2.80 o
  -1  12   9        2.13       -0.58      2.88 o
   0  12   9        8.07        4.31      3.53 o
   1  12   9       17.94       22.01      2.94 o
   2  12   9       74.63       66.78      8.82 o
   3  12   9       81.45       77.01      9.76 o
   4  12   9       49.22       50.32      9.05 o
  -3  13   9       82.78       81.08      6.17 o
  -2  13   9       68.67       71.53      5.67 o
  -1  13   9       40.95       47.93      4.77 o
   0  13   9        0.08       -0.09      2.80 o
   1  13   9        0.02        2.83      2.71 o
   2  13   9       77.41       76.43      9.64 o
  -9   0  10       10.90       13.99      5.41 o
  -8   0  10      175.70      193.58      8.07 o
  -7   0  10     1004.61      853.76     31.92 o
  -6   0  10       48.00       35.66      3.03 o
  -5   0  10       17.91       12.88      1.99 o
  -4   0  10     2129.74     2298.76     40.33 o
  -3   0  10     1591.91     1762.20     27.08 o
  -2   0  10     1537.30     1649.70     25.23 o
  -1   0  10      853.29      926.58     13.08 o
   0   0  10       32.79       22.51      1.11 o
   1   0  10      154.67      156.32      2.70 o
   2   0  10        7.98        9.12      0.81 o
   3   0  10       89.35       54.99      2.68 o
   4   0  10      738.44      751.07     20.37 o
   5   0  10       30.22       23.71      3.03 o
   6   0  10      229.97      203.29      7.73 o
   7   0  10      151.73      183.67      7.82 o
   8   0  10       60.65       63.26      7.53 o
  -9   1  10       21.29       37.98      4.94 o
  -8   1  10        0.69        1.96      2.39 o
  -7   1  10       99.40      107.48      5.10 o
  -6   1  10       99.78      110.08      3.25 o
  -5   1  10      346.89      331.40      6.77 o
  -4   1  10      302.81      343.17      5.60 o
  -3   1  10      148.61      129.08      2.82 o
  -2   1  10       50.68       79.44      2.48 o
  -1   1  10      191.63      181.10      2.22 o
   0   1  10        8.76       15.73      0.86 o
   1   1  10        9.63       16.13      0.87 o
   2   1  10     1834.84     1756.42     18.71 o
   3   1  10      993.59     1004.90     11.19 o
   4   1  10      109.06      100.27      3.00 o
   5   1  10      388.07      385.43      9.68 o
   6   1  10      491.39      512.99     10.23 o
   7   1  10       95.14       94.23      5.56 o
   8   1  10        1.69        0.18      2.74 o
  -9   2  10       26.99       23.30      4.31 o
  -8   2  10      140.35      139.30      7.06 o
  -7   2  10      259.10      251.74      6.81 o
  -6   2  10      172.88      161.63      3.89 o
  -5   2  10       77.25       99.69      3.13 o
  -4   2  10      853.51      841.13     12.47 o
  -3   2  10     1592.84     1569.45     18.33 o
  -2   2  10        8.43        7.47      0.80 o
  -1   2  10      376.77      451.53      4.85 o
   0   2  10        0.26        0.56      0.58 o
   1   2  10      144.64      172.99      2.78 o
   2   2  10        0.53        0.87      0.72 o
   3   2  10     3575.33     3565.80     39.77 o
   4   2  10      497.84      468.96      6.53 o
   5   2  10      243.79      217.35      5.02 o
   6   2  10       84.19       86.06      3.23 o
   7   2  10      167.69      159.50      6.97 o
   8   2  10      149.97      143.62      7.13 o
  -9   3  10       43.55       44.96      4.23 o
  -8   3  10      142.21      123.71      5.65 o
  -7   3  10       24.60       23.82      3.08 o
  -6   3  10      423.20      411.29      7.45 o
  -5   3  10      412.66      387.42      6.91 o
  -4   3  10        4.42        3.84      1.09 o
  -3   3  10     1613.64     1603.76     18.68 o
  -2   3  10      738.35      761.48      8.21 o
  -1   3  10       24.72       18.52      1.06 o
   0   3  10       97.01       93.45      1.70 o
   1   3  10      573.32      639.90      7.29 o
   2   3  10     1305.51     1280.92     14.83 o
   3   3  10      183.76      171.52      2.86 o
   4   3  10      145.02      139.60      2.75 o
   5   3  10      465.05      504.97      8.93 o
   6   3  10        0.34       -0.50      1.73 o
   7   3  10        8.64        6.45      2.07 o
   8   3  10        8.04        7.53      3.15 o
  -9   4  10       38.07       47.59      7.25 o
  -8   4  10        5.90        5.87      2.72 o
  -7   4  10       51.93       41.77      3.64 o
  -6   4  10      192.07      174.83      4.43 o
  -5   4  10       37.54       30.17      2.27 o
  -4   4  10      403.72      365.74      5.86 o
  -3   4  10      272.93      267.96      3.88 o
  -2   4  10      135.26      169.72      2.45 o
  -1   4  10       49.48       55.83      1.64 o
   0   4  10       89.29       72.02      1.51 o
   1   4  10      187.18      187.67      4.54 o
   2   4  10       22.35       29.22      2.07 o
   3   4  10       56.43       57.93      2.88 o
   4   4  10      227.07      230.39      3.61 o
   5   4  10        3.63        3.33      1.40 o
   6   4  10       40.89       29.92      2.41 o
   7   4  10        1.04        1.68      2.11 o
   8   4  10       46.43       45.31      4.80 o
  -9   5  10        1.58       -2.88      2.74 o
  -8   5  10        2.69        4.18      2.67 o
  -7   5  10        5.28        5.75      2.49 o
  -6   5  10        0.86       -2.50      1.67 o
  -5   5  10       24.62       19.17      3.22 o
  -4   5  10      201.40      185.55      3.43 o
  -3   5  10      353.56      305.29      4.56 o
  -2   5  10      112.36      110.29      2.81 o
  -1   5  10      629.88      584.25      8.74 o
   0   5  10       86.36       74.07      1.66 o
   1   5  10       83.36       63.98      4.11 o
   2   5  10      787.45      766.35     13.28 o
   3   5  10      172.96      152.33      4.54 o
   4   5  10        7.09        5.43      2.39 o
   5   5  10       94.43       86.14      3.61 o
   6   5  10      180.87      178.02      4.99 o
   7   5  10        2.39        2.35      2.15 o
   8   5  10        2.52        8.71      3.31 o
  -8   6  10       10.73        5.42      4.24 o
  -7   6  10        4.38        1.83      2.47 o
  -6   6  10       21.38        8.82      3.72 o
  -5   6  10      958.82      941.53     14.33 o
  -4   6  10      905.55      880.36     10.89 o
  -3   6  10        1.58        0.04      1.21 o
  -2   6  10       35.69       34.29      1.92 o
  -1   6  10      202.48      202.80      3.67 o
   0   6  10      549.28      564.28      6.98 o
   1   6  10      332.80      332.13      6.23 o
   2   6  10      265.82      266.86      6.27 o
   3   6  10      163.42      138.15      4.51 o
   4   6  10       34.24       37.32      2.90 o
   5   6  10       31.92       26.49      3.28 o
   6   6  10       29.84       33.61      2.58 o
   7   6  10        1.01       -1.39      2.44 o
  -8   7  10        0.31        5.74      3.64 o
  -7   7  10       31.52       23.37      4.21 o
  -6   7  10       27.89       19.10      2.87 o
  -5   7  10       69.09       64.68      2.87 o
  -4   7  10      466.12      452.01      6.26 o
  -3   7  10      865.22      838.65     12.55 o
  -2   7  10      168.83      157.75      3.36 o
  -1   7  10        8.75        8.10      1.10 o
   0   7  10        0.38        1.78      0.65 o
   1   7  10        0.06        2.95      1.76 o
   2   7  10       60.21       87.23      4.78 o
   3   7  10      328.08      342.82      7.72 o
   4   7  10      182.19      174.42      9.16 o
   5   7  10       24.44       19.54      3.16 o
   6   7  10       61.04       60.60      3.41 o
   7   7  10       28.95       34.53      3.33 o
  -8   8  10        1.40       -4.35      3.31 o
  -7   8  10       41.31       35.09      3.63 o
  -6   8  10      224.49      232.82      7.06 o
  -5   8  10       17.69       20.45      2.31 o
  -4   8  10       19.88       19.40      2.83 o
  -3   8  10        2.75        0.26      2.27 o
  -2   8  10       13.10       13.46      1.29 o
  -1   8  10        6.44        7.30      1.15 o
   0   8  10       51.61       49.72      1.78 o
   1   8  10      942.03      901.91     17.69 o
   2   8  10      271.04      256.35      6.81 o
   3   8  10      258.54      260.22      6.65 o
   4   8  10        0.01        1.34      2.51 o
   5   8  10        9.20        5.98      6.17 o
   6   8  10        6.75        4.57      6.70 o
   7   8  10       10.35       11.25      2.95 o
  -7   9  10       40.26       35.45      4.90 o
  -6   9  10       43.86       39.76      3.24 o
  -5   9  10       30.32       27.43      4.18 o
  -4   9  10       86.70       80.99      5.45 o
  -3   9  10        3.31        2.26      2.21 o
  -2   9  10       36.58       34.02      2.55 o
  -1   9  10        0.79       -1.26      1.48 o
   0   9  10        7.70        5.53      1.22 o
   1   9  10        1.77        3.16      2.27 o
   2   9  10       17.60       21.14      2.41 o
   3   9  10        3.68        7.95      2.49 o
   4   9  10       63.97       65.71      5.57 o
   5   9  10        1.68        6.63      3.61 o
   6   9  10       16.79       20.31      4.89 o
  -6  10  10        0.01        1.83      3.53 o
  -5  10  10       84.43       80.89      5.94 o
  -4  10  10        5.29        2.19      3.03 o
  -3  10  10       26.36       20.27      3.52 o
  -2  10  10        4.22        6.80      2.26 o
  -1  10  10      244.50      244.67      8.09 o
   0  10  10       73.99       69.82      3.98 o
   1  10  10      129.67      108.53      9.64 o
   2  10  10      102.69       99.71      5.90 o
   3  10  10       48.20       61.15      5.23 o
   4  10  10       20.57       22.93      6.58 o
   5  10  10        7.92        6.58      6.47 o
  -5  11  10       17.54       12.87      4.03 o
  -4  11  10        9.84        6.04      4.00 o
  -3  11  10       10.11        7.93      3.28 o
  -2  11  10        9.24       10.33      3.08 o
  -1  11  10       44.38       45.65      4.06 o
   0  11  10       34.00       19.17      4.64 o
   1  11  10        0.14       -2.34      1.56 o
   2  11  10        8.46        9.64      5.41 o
   3  11  10       34.36       32.13      4.27 o
   4  11  10        0.01       -4.35      5.76 o
  -4  12  10       79.65       80.01      6.19 o
  -3  12  10       26.59       30.00      7.47 o
  -2  12  10        0.45       -0.83      4.00 o
  -1  12  10        0.00       -0.21      2.63 o
   0  12  10        3.14        0.77      2.46 o
   1  12  10       81.22       71.91      7.58 o
   2  12  10        2.72       -2.23      5.41 o
   3  12  10        2.58        9.29      6.58 o
  -3  13  10       11.25       13.28      4.02 o
  -2  13  10       17.67       17.45      4.08 o
  -1  13  10       40.41       41.92      4.52 o
   0  13  10        5.24        6.55      8.11 o
   1  13  10       14.73       14.68      3.08 o
   2  13  10       56.52       53.26      8.94 o
  -9   1  11        0.01       -3.09      6.82 o
  -8   1  11       82.28       64.19      4.39 o
  -7   1  11        5.31        4.80      2.04 o
  -6   1  11      151.40      153.90      3.86 o
  -5   1  11        1.17        5.79      1.60 o
  -4   1  11      257.71      242.29      4.47 o
  -3   1  11     1453.26     1382.97     16.40 o
  -2   1  11     1323.53     1368.57     16.04 o
  -1   1  11     1039.93      987.86      9.87 o
   0   1  11      142.52      164.09      2.37 o
   1   1  11       60.62       52.05      1.43 o
   2   1  11       79.08       92.26      1.94 o
   3   1  11      104.75      109.75      2.32 o
   4   1  11       42.23       47.89      1.60 o
   5   1  11       99.22       86.49      3.48 o
   6   1  11        0.20       -2.46      1.64 o
   7   1  11       70.80       68.39      5.15 o
   8   1  11        0.79       -4.05      2.70 o
  -9   2  11        0.21        4.52      3.49 o
  -8   2  11       60.42       57.67      4.28 o
  -7   2  11       23.28       26.91      2.62 o
  -6   2  11       47.05       41.33      2.31 o
  -5   2  11       11.34       15.37      1.69 o
  -4   2  11      452.19      469.46      7.83 o
  -3   2  11      139.77      136.10      2.78 o
  -2   2  11      194.90      231.41      3.40 o
  -1   2  11      112.62      125.49      1.90 o
   0   2  11       49.63       43.17      1.43 o
   1   2  11      617.99      615.88      7.72 o
   2   2  11     1601.87     1672.33     19.24 o
   3   2  11       30.09       36.92      1.89 o
   4   2  11       54.29       47.76      2.03 o
   5   2  11       29.13       30.36      1.72 o
   6   2  11       20.46       15.51      2.57 o
   7   2  11       17.20       15.35      3.70 o
   8   2  11       49.14       42.12      4.78 o
  -9   3  11        3.19        2.69      2.89 o
  -8   3  11       10.14       10.03      2.92 o
  -7   3  11       47.99       55.53      6.44 o
  -6   3  11      110.53      118.39      3.66 o
  -5   3  11       33.39       33.38      2.16 o
  -4   3  11      218.78      198.96      4.32 o
  -3   3  11        0.14        0.15      0.85 o
  -2   3  11      140.19      127.01      2.16 o
  -1   3  11      210.61      207.02      3.17 o
   0   3  11      346.37      356.55      4.36 o
   1   3  11       16.16       18.51      0.98 o
   2   3  11        4.90        9.68      0.86 o
   3   3  11      977.47      954.70     11.54 o
   4   3  11       26.12       25.40      1.63 o
   5   3  11        3.58        5.69      1.46 o
   6   3  11        8.48        8.32      2.64 o
   7   3  11        1.91        5.09      2.74 o
   8   3  11        6.14        9.62      5.64 o
  -9   4  11       15.04       12.69      3.25 o
  -8   4  11       29.13       29.42      3.53 o
  -7   4  11       51.89       50.09      3.89 o
  -6   4  11        0.70        0.73      1.51 o
  -5   4  11      363.68      353.76      6.03 o
  -4   4  11     1643.48     1651.25     19.48 o
  -3   4  11      968.61      987.81     11.97 o
  -2   4  11      238.25      253.16      5.11 o
  -1   4  11       20.49       35.56      1.85 o
   0   4  11      173.58      155.17      2.51 o
   1   4  11      126.03      122.87      2.16 o
   2   4  11       17.25       22.89      1.98 o
   3   4  11       38.21       38.92      2.51 o
   4   4  11      122.72      115.07      3.13 o
   5   4  11       11.08        6.97      1.53 o
   6   4  11       56.92       51.66      3.30 o
   7   4  11      111.14       92.93      8.35 o
   8   4  11       20.92       23.75      4.06 o
  -9   5  11       30.68       35.55      5.39 o
  -8   5  11        2.03       -0.25      2.48 o
  -7   5  11       40.88       45.26      3.82 o
  -6   5  11      423.99      448.47      8.38 o
  -5   5  11      732.66      742.11     13.83 o
  -4   5  11      862.42      843.86     10.65 o
  -3   5  11       61.54       61.87      2.40 o
  -2   5  11      723.49      736.16     11.00 o
  -1   5  11      347.52      348.81      5.39 o
   0   5  11      109.60      109.09      2.04 o
   1   5  11       70.72       62.60      3.46 o
   2   5  11      554.02      532.04     11.52 o
   3   5  11      379.94      354.84      9.44 o
   4   5  11      101.46      111.48      5.35 o
   5   5  11      155.59      154.67      4.38 o
   6   5  11       45.05       48.95      2.92 o
   7   5  11        2.31       -1.42      2.12 o
  -8   6  11       11.35        7.41      3.70 o
  -7   6  11       77.34       87.18      4.93 o
  -6   6  11       76.55       76.57      6.27 o
  -5   6  11      176.10      179.22      4.08 o
  -4   6  11     1100.18     1074.22     13.26 o
  -3   6  11      957.19      935.52     13.93 o
  -2   6  11        5.33        6.91      1.34 o
  -1   6  11      230.89      243.45      4.54 o
   0   6  11      182.97      155.70      2.53 o
   1   6  11      157.42      156.85      4.01 o
   2   6  11      196.46      203.71      5.42 o
   3   6  11       42.90       40.46      3.36 o
   4   6  11      339.93      321.35      7.59 o
   5   6  11       97.42       79.32      5.75 o
   6   6  11        0.90       -0.37      1.81 o
   7   6  11       34.80       34.80      4.43 o
  -8   7  11        4.27        8.73      3.85 o
  -7   7  11       64.05       73.94      6.02 o
  -6   7  11       16.38       18.75      2.92 o
  -5   7  11      262.85      273.26      6.16 o
  -4   7  11        0.04       -1.83      2.19 o
  -3   7  11      500.29      495.08      9.61 o
  -2   7  11      193.93      192.81      4.61 o
  -1   7  11       87.85       92.97      2.49 o
   0   7  11      222.38      221.15      3.26 o
   1   7  11      209.26      211.20      5.54 o
   2   7  11      144.70      129.96      4.50 o
   3   7  11        1.02        3.80      1.95 o
   4   7  11       40.35       41.92      3.72 o
   5   7  11        6.26        8.51      2.92 o
   6   7  11       30.31       34.46      2.66 o
   7   7  11        4.04        7.38      2.58 o
  -7   8  11      189.11      187.47      6.78 o
  -6   8  11        0.40       -1.35      1.77 o
  -5   8  11        0.67        1.28      2.07 o
  -4   8  11       32.30       38.90      2.92 o
  -3   8  11        9.72       11.35      2.11 o
  -2   8  11      120.25      101.99      3.71 o
  -1   8  11       46.64       35.61      2.09 o
   0   8  11     1405.37     1329.28     25.49 o
   1   8  11       18.21       19.33      2.35 o
   2   8  11       25.62       27.64      2.34 o
   3   8  11      235.91      232.93      8.52 o
   4   8  11      468.81      492.15     12.07 o
   5   8  11       89.53       76.39      6.19 o
   6   8  11       10.53       10.57      4.13 o
  -7   9  11        5.79        9.66      4.02 o
  -6   9  11      189.33      192.78      8.58 o
  -5   9  11       53.66       50.71      4.99 o
  -4   9  11       38.70       43.61      4.28 o
  -3   9  11      203.56      189.00      6.83 o
  -2   9  11       96.34      101.92      4.07 o
  -1   9  11       41.32       42.52      2.59 o
   0   9  11      137.65      139.72      4.02 o
   1   9  11        0.71        3.31      1.47 o
   2   9  11      135.89      140.67      5.45 o
   3   9  11      261.80      244.02     11.23 o
   4   9  11        0.07        3.33      3.39 o
   5   9  11      196.67      215.02     20.46 o
   6   9  11      191.13      232.67     10.45 o
  -6  10  11        1.86        2.90      3.61 o
  -5  10  11        6.46        8.81      3.52 o
  -4  10  11       13.27       10.06      3.30 o
  -3  10  11        1.33        2.00      2.76 o
  -2  10  11      247.73      223.84     10.39 o
  -1  10  11       63.10       68.79      4.54 o
   0  10  11       38.32       38.10      3.25 o
   1  10  11      304.00      263.02     14.23 o
   2  10  11        1.09       -3.39      5.35 o
   3  10  11      127.89      133.69     11.17 o
   4  10  11      156.38      182.25     13.05 o
   5  10  11      103.37      133.57     12.35 o
  -5  11  11       28.07       26.75      4.78 o
  -4  11  11       30.01       26.31      4.20 o
  -3  11  11       21.86       18.15      6.00 o
  -2  11  11       25.48       25.80      3.76 o
  -1  11  11        0.07        1.54      2.70 o
   0  11  11        6.67        3.07      2.45 o
   1  11  11       64.94       61.10      3.42 o
   2  11  11       73.49       78.54      9.17 o
   3  11  11       62.68       58.93      5.70 o
   4  11  11        3.13        5.29      6.35 o
  -4  12  11       28.32       34.64      4.78 o
  -3  12  11       13.87       16.24      3.83 o
  -2  12  11       12.48       11.57      3.36 o
  -1  12  11        0.01       -1.21      2.72 o
   0  12  11        3.36        3.16      2.72 o
   1  12  11        0.60        3.89      3.23 o
   2  12  11        2.21        0.94      5.88 o
   3  12  11       87.31      108.29     11.41 o
  -2  13  11        9.39       10.44      3.96 o
  -1  13  11        5.66        5.85      3.35 o
   0  13  11        9.99       11.85      3.43 o
   1  13  11       87.57       93.12      7.23 o
  -9   0  12       26.28       31.98      6.70 o
  -8   0  12      166.87      158.22      8.82 o
  -7   0  12        0.52        0.94      2.56 o
  -6   0  12        2.31        1.47      2.01 o
  -5   0  12       11.86       15.81      2.56 o
  -4   0  12       21.42       18.09      2.17 o
  -3   0  12     2214.44     2010.19     30.85 o
  -2   0  12     3374.59     3382.34     50.34 o
  -1   0  12       83.35      104.85      3.07 o
   0   0  12       13.20       41.07      1.66 o
   1   0  12       83.85       86.20      2.17 o
   2   0  12      863.73      881.00     11.23 o
   3   0  12       28.29       27.47      2.27 o
   4   0  12     2354.46     2248.83    117.76 o
   5   0  12       20.00       19.35      3.03 o
   6   0  12       15.43       14.47      3.19 o
   7   0  12      167.71      167.43     10.46 o
   8   0  12      207.67      188.83     11.99 o
  -9   1  12       27.57       36.51      4.98 o
  -8   1  12        0.00       -1.25      2.25 o
  -7   1  12        0.44       -2.69      1.80 o
  -6   1  12      152.14      160.55      4.67 o
  -5   1  12      190.86      182.80      5.22 o
  -4   1  12       16.12       19.62      1.45 o
  -3   1  12      352.04      360.20      5.33 o
  -2   1  12      270.06      259.73      4.06 o
  -1   1  12        8.01        7.22      0.74 o
   0   1  12       61.59       51.95      1.18 o
   1   1  12      177.93      186.85      3.10 o
   2   1  12      761.99      782.59      9.62 o
   3   1  12     1021.40     1003.80     13.17 o
   4   1  12       69.19       67.60      1.82 o
   5   1  12      629.02      607.97     11.20 o
   6   1  12       70.77       82.03      3.84 o
   7   1  12       11.15       12.76      3.24 o
   8   1  12        0.33        2.57      3.06 o
  -9   2  12       23.98       28.74      4.65 o
  -8   2  12        4.83        7.38      2.73 o
  -7   2  12      423.88      427.26      8.99 o
  -6   2  12      198.03      165.60      4.09 o
  -5   2  12      465.24      410.39      7.37 o
  -4   2  12     1990.92     1951.82     24.59 o
  -3   2  12      240.45      218.76      3.75 o
  -2   2  12       46.89       43.80      1.58 o
  -1   2  12       59.39       43.88      1.17 o
   0   2  12      340.00      348.78      4.66 o
   1   2  12      798.74      776.27      9.59 o
   2   2  12      397.96      410.37      6.16 o
   3   2  12      309.92      296.05      4.47 o
   4   2  12       95.06       91.36      2.35 o
   5   2  12      119.69      110.20      5.22 o
   6   2  12        8.17        4.45      2.51 o
   7   2  12       79.80       70.14      5.29 o
   8   2  12       75.89       81.41      6.16 o
  -9   3  12       21.92       24.86      4.31 o
  -8   3  12        0.03       -2.37      2.32 o
  -7   3  12       57.01       58.98      4.72 o
  -6   3  12      302.20      290.73      6.06 o
  -5   3  12      332.36      306.73      6.04 o
  -4   3  12      269.86      246.65      4.30 o
  -3   3  12        2.02        1.03      0.93 o
  -2   3  12      373.76      353.82      4.40 o
  -1   3  12      418.05      437.35      5.65 o
   0   3  12      106.98      106.44      2.15 o
   1   3  12        0.08        2.26      0.77 o
   2   3  12      317.68      305.36      4.48 o
   3   3  12      270.10      257.46      4.19 o
   4   3  12        0.72       -0.23      0.97 o
   5   3  12       36.77       40.22      2.26 o
   6   3  12       93.48       84.66      3.87 o
   7   3  12       45.40       37.44      4.21 o
   8   3  12       22.02       24.89      5.47 o
  -9   4  12       17.63       19.63      6.21 o
  -8   4  12        0.98        4.78      2.60 o
  -7   4  12        1.18        0.94      2.31 o
  -6   4  12       14.73       11.67      1.81 o
  -5   4  12      206.30      204.80      4.41 o
  -4   4  12      841.38      785.59     10.17 o
  -3   4  12      243.06      236.47      3.85 o
  -2   4  12      264.29      256.49      4.56 o
  -1   4  12     1608.94     1574.94     18.41 o
   0   4  12      493.79      485.76      6.04 o
   1   4  12       40.08       49.34      1.37 o
   2   4  12      440.15      423.84      5.69 o
   3   4  12       66.73       74.57      1.91 o
   4   4  12      197.05      185.47      3.73 o
   5   4  12      117.22      101.80      3.68 o
   6   4  12       28.04       20.57      4.24 o
   7   4  12        2.38        4.46      2.88 o
  -8   5  12       29.42       28.64      3.65 o
  -7   5  12        8.84        5.87      2.64 o
  -6   5  12      374.02      378.98      8.27 o
  -5   5  12      984.92      981.37     13.34 o
  -4   5  12      250.47      239.59      3.96 o
  -3   5  12     1546.66     1528.48     20.99 o
  -2   5  12      498.29      458.30      7.58 o
  -1   5  12       66.23       67.07      1.97 o
   0   5  12       14.84       15.95      1.27 o
   1   5  12        8.16       10.89      0.72 o
   2   5  12       24.68       32.60      2.50 o
   3   5  12       76.56       82.48      3.68 o
   4   5  12       83.91       83.53      3.34 o
   5   5  12      309.46      316.00      6.92 o
   6   5  12        0.42        1.39      2.49 o
   7   5  12        1.67        0.45      3.17 o
  -8   6  12        0.50        1.58      3.33 o
  -7   6  12      100.82       74.47      5.93 o
  -6   6  12       13.69       15.88      2.35 o
  -5   6  12       73.13       82.12      2.89 o
  -4   6  12      237.51      223.93      3.96 o
  -3   6  12       98.39       99.84      3.38 o
  -2   6  12       37.18       36.99      2.40 o
  -1   6  12      206.49      200.49      4.11 o
   0   6  12      341.50      345.01      4.63 o
   1   6  12      593.40      582.50      9.70 o
   2   6  12      103.57      119.61      4.22 o
   3   6  12      230.14      225.72      5.96 o
   4   6  12      649.79      635.96     14.00 o
   5   6  12      392.69      394.45      8.95 o
   6   6  12      127.33      106.42      6.21 o
   7   6  12       74.27       75.28      5.70 o
  -8   7  12        0.04        1.37      3.47 o
  -7   7  12       22.02       24.74      3.31 o
  -6   7  12       71.59       63.00      4.68 o
  -5   7  12        2.48        1.02      1.63 o
  -4   7  12      128.63      113.36      4.33 o
  -3   7  12        6.66       10.40      1.72 o
  -2   7  12       73.43       69.90      2.54 o
  -1   7  12       19.43       19.41      1.89 o
   0   7  12      283.44      271.58      3.62 o
   1   7  12       18.21       21.33      2.34 o
   2   7  12      192.25      172.25      5.21 o
   3   7  12       49.36       56.95      3.42 o
   4   7  12       11.15       10.65      2.76 o
   5   7  12        7.17        7.04      2.96 o
   6   7  12      180.68      179.80      5.32 o
   7   7  12       78.62       89.59      5.65 o
  -7   8  12       42.92       44.67      4.82 o
  -6   8  12        0.03        1.71      3.81 o
  -5   8  12        9.93        7.97      3.23 o
  -4   8  12        2.50       -1.92      2.53 o
  -3   8  12      204.28      190.78      5.40 o
  -2   8  12      465.56      440.53      9.09 o
  -1   8  12       40.80       38.63      2.58 o
   0   8  12      135.75      130.90      4.58 o
   1   8  12      100.59      105.47      4.16 o
   2   8  12        0.00        1.24      1.70 o
   3   8  12       35.52       49.23      3.93 o
   4   8  12        1.76        5.53      3.10 o
   5   8  12        3.45        6.61      3.67 o
   6   8  12        0.86       -5.21      3.47 o
  -7   9  12        0.09        3.70      7.58 o
  -6   9  12        0.06        1.39      3.38 o
  -5   9  12        6.17        4.40      3.32 o
  -4   9  12        0.53        2.23      2.91 o
  -3   9  12       19.01       22.03      2.92 o
  -2   9  12       15.13       24.94      2.79 o
  -1   9  12       23.61       31.90      4.08 o
   0   9  12      185.72      197.93      5.53 o
   1   9  12      382.44      379.78     11.53 o
   2   9  12       53.12       57.62      5.60 o
   3   9  12       21.13       23.73      3.15 o
   4   9  12        0.17        1.97      3.47 o
   5   9  12        6.49       -0.02      5.06 o
  -6  10  12       24.20       22.61      4.55 o
  -5  10  12        1.29        9.17      3.66 o
  -4  10  12        4.23        6.84      3.28 o
  -3  10  12        0.61       -3.94      2.63 o
  -2  10  12       85.66       74.56      5.79 o
  -1  10  12       45.67       43.78      3.98 o
   0  10  12       62.76       51.40      5.88 o
   1  10  12        0.41       -6.88      4.59 o
   2  10  12       20.39       19.28      3.80 o
   3  10  12        3.20        8.00      6.00 o
   4  10  12        1.43        0.00      6.11 o
   5  10  12        0.61        0.71      6.58 o
  -5  11  12        3.82        6.77      3.95 o
  -4  11  12       18.82       14.64      3.91 o
  -3  11  12       13.48       13.16      4.76 o
  -2  11  12       41.98       39.56      6.47 o
  -1  11  12        0.04       -2.99      2.44 o
   0  11  12       11.87        9.05      2.69 o
   1  11  12       41.24       34.20      4.23 o
   2  11  12        4.66        4.70      5.88 o
   3  11  12       40.53       36.68      7.88 o
   4  11  12        0.08        3.17      6.70 o
  -4  12  12        0.39        7.45      3.90 o
  -3  12  12        0.02        4.97      3.48 o
  -2  12  12        0.47        4.18      3.30 o
  -1  12  12        0.66        0.07      4.23 o
   0  12  12       26.05       19.88      3.34 o
   1  12  12       64.19       50.39      7.64 o
   2  12  12        8.27        8.23      6.47 o
  -9   1  13       10.52       17.20      5.76 o
  -8   1  13        0.25        4.37      2.53 o
  -7   1  13       52.09       37.38      3.00 o
  -6   1  13       99.10       94.63      3.56 o
  -5   1  13        0.01        0.10      1.26 o
  -4   1  13        0.91        0.21      1.04 o
  -3   1  13        2.10        2.82      1.01 o
  -2   1  13      702.88      685.35      8.78 o
  -1   1  13        2.60        1.01      0.66 o
   0   1  13      180.10      164.38      2.37 o
   1   1  13        8.61        4.05      0.84 o
   2   1  13       95.70      117.37      2.58 o
   3   1  13      576.91      575.43     10.63 o
   4   1  13      337.32      329.92      6.51 o
   5   1  13      260.92      269.29      6.41 o
   6   1  13       34.92       24.15      2.94 o
   7   1  13        9.74        2.85      7.41 o
   8   1  13        0.03       -0.91      3.03 o
  -9   2  13       40.28       36.82      6.06 o
  -8   2  13       34.41       34.12      3.66 o
  -7   2  13        0.27        3.18      1.95 o
  -6   2  13       48.49       38.46      2.32 o
  -5   2  13       11.09        9.54      1.69 o
  -4   2  13       19.64       23.02      1.62 o
  -3   2  13       94.08       87.13      2.33 o
  -2   2  13       63.49       64.49      1.86 o
  -1   2  13       82.51      108.70      1.98 o
   0   2  13      451.96      508.72      6.38 o
   1   2  13      327.46      312.87      4.63 o
   2   2  13        0.34        1.57      0.91 o
   3   2  13        0.19        2.18      0.99 o
   4   2  13      189.98      184.20      3.42 o
   5   2  13      372.63      353.61     14.66 o
   6   2  13        0.15       -2.68      2.34 o
   7   2  13       22.67       15.96      3.53 o
   8   2  13       20.84       18.52      3.99 o
  -9   3  13        8.58       12.65      3.27 o
  -8   3  13        1.10        3.42      2.67 o
  -7   3  13       20.08       16.25      2.90 o
  -6   3  13       43.81       54.89      3.38 o
  -5   3  13      469.66      465.39      7.48 o
  -4   3  13      708.45      670.44      9.01 o
  -3   3  13      158.35      176.58      3.34 o
  -2   3  13     1166.07     1168.73     15.13 o
  -1   3  13      735.73      751.57      9.60 o
   0   3  13     1061.03     1000.80     11.43 o
   1   3  13      193.93      187.11      3.23 o
   2   3  13     1233.65     1183.23     14.16 o
   3   3  13      361.35      348.56      5.16 o
   4   3  13       36.62       36.86      2.10 o
   5   3  13       15.20       13.44      1.93 o
   6   3  13        0.40       -1.99      1.78 o
   7   3  13        0.15       -4.54      3.41 o
  -8   4  13       46.64       58.88      4.47 o
  -7   4  13       30.79       25.74      3.21 o
  -6   4  13       31.17       31.00      2.64 o
  -5   4  13      562.90      586.83      8.88 o
  -4   4  13     2659.46     2614.15     30.05 o
  -3   4  13      327.05      323.44      4.59 o
  -2   4  13        3.77        2.88      1.21 o
  -1   4  13      311.16      287.38      4.51 o
   0   4  13      570.04      573.04      7.04 o
   1   4  13       94.54       92.40      2.29 o
   2   4  13       20.65       26.43      1.29 o
   3   4  13        0.15       -0.23      1.14 o
   4   4  13       26.27       22.26      2.04 o
   5   4  13        0.03       -2.32      1.55 o
   6   4  13        2.10       -3.74      2.49 o
   7   4  13        8.68        4.68      4.70 o
  -8   5  13       12.45       19.00      3.25 o
  -7   5  13       63.66       71.11      5.04 o
  -6   5  13        2.01       -1.38      1.88 o
  -5   5  13      205.39      214.36      6.37 o
  -4   5  13       94.21       90.97      2.80 o
  -3   5  13      275.01      261.52      6.09 o
  -2   5  13      754.93      759.12     10.62 o
  -1   5  13      184.73      196.86      3.53 o
   0   5  13        6.68        8.87      0.96 o
   1   5  13       18.15       14.82      0.94 o
   2   5  13      579.58      570.49      6.86 o
   3   5  13      897.87      848.52     11.51 o
   4   5  13      253.80      264.87      5.97 o
   5   5  13       19.39       15.77      2.07 o
   6   5  13       28.10       26.82      2.91 o
   7   5  13        0.33       -1.03      3.29 o
  -8   6  13        5.13        7.50      3.67 o
  -7   6  13        6.23        4.57      4.35 o
  -6   6  13        7.01        8.97      2.10 o
  -5   6  13      301.63      285.77      6.46 o
  -4   6  13      141.85      134.66      2.92 o
  -3   6  13     1337.66     1353.32     19.62 o
  -2   6  13       13.07        9.71      1.82 o
  -1   6  13      342.31      327.16      5.44 o
   0   6  13      226.34      208.69      3.34 o
   1   6  13      184.33      181.61      2.98 o
   2   6  13      338.40      337.31      7.60 o
   3   6  13        0.35        1.69      1.89 o
   4   6  13       41.62       41.16      3.67 o
   5   6  13       50.77       52.25      2.93 o
   6   6  13       12.64       15.45      2.61 o
   7   6  13        1.14        2.60      2.87 o
  -7   7  13        3.63        4.20      2.64 o
  -6   7  13      277.15      265.23      6.48 o
  -5   7  13      404.58      389.60      7.71 o
  -4   7  13        7.13        6.23      2.15 o
  -3   7  13      581.57      593.67      9.87 o
  -2   7  13     1082.60     1060.37     15.74 o
  -1   7  13      202.05      203.90      4.35 o
   0   7  13       19.09       21.32      1.25 o
   1   7  13      318.52      292.35      5.62 o
   2   7  13       40.84       37.37      2.91 o
   3   7  13       21.94       16.74      2.90 o
   4   7  13        1.21        3.60      2.72 o
   5   7  13      216.18      230.25     11.81 o
   6   7  13       57.22       66.12      4.02 o
  -7   8  13      140.29      169.42      9.14 o
  -6   8  13       58.11       47.58      3.41 o
  -5   8  13        0.54        0.02      2.98 o
  -4   8  13       11.88       12.32      3.31 o
  -3   8  13        1.74        1.25      2.16 o
  -2   8  13       27.47       27.78      2.14 o
  -1   8  13      285.82      295.61      6.32 o
   0   8  13        2.43        4.91      1.67 o
   1   8  13      293.69      321.29      8.22 o
   2   8  13      194.72      198.77      5.13 o
   3   8  13      136.11      140.57      6.58 o
   4   8  13      382.26      405.80     29.10 o
   5   8  13       41.42       43.29      5.15 o
   6   8  13       35.02       31.63      6.82 o
  -6   9  13       17.82       24.34      7.11 o
  -5   9  13       84.07       84.78      6.11 o
  -4   9  13       69.45       64.36      7.70 o
  -3   9  13       23.02       22.37     10.05 o
  -2   9  13        0.26        3.59      2.13 o
  -1   9  13        0.62       -0.29      1.89 o
   0   9  13        6.99        8.06      2.01 o
   1   9  13       24.93       22.18      2.85 o
   2   9  13      157.24      171.41      6.29 o
   3   9  13       41.18       39.86      3.78 o
   4   9  13        6.52        3.40      3.59 o
   5   9  13      177.23      205.00     15.93 o
  -6  10  13       38.15       34.81      4.97 o
  -5  10  13        4.09       -1.15      5.35 o
  -4  10  13       20.62       12.50      3.57 o
  -3  10  13       33.28       39.92      4.43 o
  -2  10  13        6.96        0.17      3.31 o
  -1  10  13       17.97       17.56      3.24 o
   0  10  13      109.92      100.30      5.04 o
   1  10  13       38.39       39.27      2.06 o
   2  10  13        1.35        5.25      3.26 o
   3  10  13       65.00       59.61      8.58 o
   4  10  13      204.50      233.04     14.81 o
  -5  11  13       85.45       89.10     15.64 o
  -4  11  13        6.63        5.17      4.76 o
  -3  11  13       36.95       43.05     11.70 o
  -2  11  13       72.92       73.46     10.41 o
  -1  11  13        0.05        0.76      2.62 o
   0  11  13       33.13       31.48      4.76 o
   1  11  13        0.91        0.11      3.70 o
   2  11  13        0.63        3.29      5.76 o
   3  11  13        6.47       -4.12      5.88 o
  -3  12  13        6.15       10.60      3.64 o
  -2  12  13        8.55        7.38      3.39 o
  -1  12  13        0.05       -0.78      3.41 o
   0  12  13       11.48       17.42      4.29 o
   1  12  13       26.10       23.51      5.64 o
   2  12  13        4.00        4.82      6.47 o
  -9   0  14      128.72      124.75     11.52 o
  -8   0  14      255.77      246.82      9.68 o
  -7   0  14        2.57       -1.27      4.29 o
  -6   0  14      396.74      389.57      9.81 o
  -5   0  14       17.60       21.41      2.29 o
  -4   0  14     1168.12     1131.60     18.75 o
  -3   0  14      680.47      698.30     12.17 o
  -2   0  14        4.73        1.70      1.26 o
  -1   0  14       19.75       39.37      1.86 o
   0   0  14      158.50      163.07      3.40 o
   1   0  14       12.28       13.79      1.22 o
   2   0  14      167.15      163.56      6.11 o
   3   0  14     1713.64     1769.96    124.16 o
   4   0  14      337.67      331.50     19.99 o
   5   0  14      728.03      689.03     68.20 o
   6   0  14      237.06      262.51      9.53 o
   7   0  14      179.50      197.89     12.11 o
  -9   1  14       84.32      102.26      7.44 o
  -8   1  14       13.68       13.85      3.94 o
  -7   1  14       36.25       28.14      2.77 o
  -6   1  14        0.77       -0.17      1.43 o
  -5   1  14        3.21        1.30      1.72 o
  -4   1  14        1.08        2.98      1.14 o
  -3   1  14       39.47       36.51      1.72 o
  -2   1  14      526.96      531.50      7.17 o
  -1   1  14      350.67      324.92      4.21 o
   0   1  14      280.88      261.72      3.29 o
   1   1  14       60.89       62.09      1.88 o
   2   1  14     1446.06     1448.01     17.03 o
   3   1  14      710.68      673.56      9.87 o
   4   1  14       10.19        8.10      1.85 o
   5   1  14      258.29      274.13      6.61 o
   6   1  14      152.42      161.79      7.09 o
   7   1  14        0.05        0.07      2.73 o
  -9   2  14        7.74        7.95      6.70 o
  -8   2  14      111.15      120.84      5.84 o
  -7   2  14      128.08      132.55      6.63 o
  -6   2  14       88.43       72.79      3.27 o
  -5   2  14       49.71       66.99      2.42 o
  -4   2  14      273.16      260.07      4.58 o
  -3   2  14       77.81       75.82      2.28 o
  -2   2  14       10.96       12.35      1.14 o
  -1   2  14      418.72      444.22      5.01 o
   0   2  14       14.02       14.42      1.10 o
   1   2  14      214.93      223.17      3.75 o
   2   2  14        0.74        3.64      0.99 o
   3   2  14        8.11       11.73      1.25 o
   4   2  14      614.72      572.20      8.49 o
   5   2  14       81.79       82.37      3.16 o
   6   2  14        0.58       -1.64      2.34 o
   7   2  14        7.55        6.93      3.24 o
  -8   3  14        3.36        5.03      2.73 o
  -7   3  14       73.12       72.65      4.55 o
  -6   3  14       26.74       19.13      2.40 o
  -5   3  14      531.22      507.06      7.50 o
  -4   3  14       12.57       12.50      1.50 o
  -3   3  14     1359.22     1307.80     15.73 o
  -2   3  14      421.01      380.18      5.87 o
  -1   3  14        5.42        2.48      1.00 o
   0   3  14        7.66       12.40      1.42 o
   1   3  14      211.26      222.87      4.64 o
   2   3  14      539.64      523.02      7.51 o
   3   3  14      189.21      192.10      3.53 o
   4   3  14       10.14       14.82      1.69 o
   5   3  14       22.20       18.27      3.06 o
   6   3  14        5.91        1.35      3.41 o
   7   3  14        6.00        1.05      2.91 o
  -8   4  14        0.02        2.47      2.59 o
  -7   4  14       55.66       50.16      4.00 o
  -6   4  14        0.81       -1.47      1.81 o
  -5   4  14      179.85      180.69      3.86 o
  -4   4  14     1281.84     1251.64     15.34 o
  -3   4  14      569.48      561.39      8.23 o
  -2   4  14        0.31       -1.50      1.30 o
  -1   4  14      760.64      723.05      9.38 o
   0   4  14      476.25      510.92      7.03 o
   1   4  14       41.18       39.41      1.61 o
   2   4  14      273.35      284.08      4.50 o
   3   4  14       52.98       51.17      2.10 o
   4   4  14       57.41       62.48      2.77 o
   5   4  14        0.14        0.88      1.89 o
   6   4  14       26.98       26.43      4.12 o
   7   4  14       21.70       18.73      3.61 o
  -8   5  14        0.86        6.72      3.65 o
  -7   5  14       28.42       27.32      6.47 o
  -6   5  14       96.84       95.97      3.64 o
  -5   5  14      346.39      293.71      8.02 o
  -4   5  14       27.18       31.67      2.16 o
  -3   5  14      130.23      124.91      3.87 o
  -2   5  14      787.93      803.11     11.29 o
  -1   5  14        2.05        3.03      1.09 o
   0   5  14       77.71       83.23      2.09 o
   1   5  14      152.24      147.53      2.57 o
   2   5  14        2.62        5.97      1.31 o
   3   5  14       34.21       44.81      1.98 o
   4   5  14      234.71      239.92      5.73 o
   5   5  14       69.15       58.80      3.14 o
   6   5  14       72.64       78.65      4.33 o
   7   5  14        1.52       -0.40      2.91 o
  -8   6  14       40.14       57.71      8.47 o
  -7   6  14        0.78       -0.83      2.44 o
  -6   6  14        0.84        0.04      2.68 o
  -5   6  14        0.81        0.18      1.92 o
  -4   6  14        5.37        6.11      1.25 o
  -3   6  14        7.97        3.17      1.26 o
  -2   6  14        1.57        2.21      1.42 o
  -1   6  14       16.56       19.21      1.63 o
   0   6  14       11.94        8.51      0.98 o
   1   6  14      133.96      144.57      2.76 o
   2   6  14        6.27        3.30      0.95 o
   3   6  14      104.39      114.92      8.24 o
   4   6  14        1.65        0.80      1.65 o
   5   6  14        0.87        2.34      1.84 o
   6   6  14        0.01        2.58      2.25 o
  -7   7  14       32.49       43.36      3.90 o
  -6   7  14       42.44       42.15      2.85 o
  -5   7  14        6.10        3.75      2.53 o
  -4   7  14        0.37        0.38      2.73 o
  -3   7  14       75.21       75.00      3.13 o
  -2   7  14        0.79        0.51      1.10 o
  -1   7  14       31.26       34.47      2.22 o
   0   7  14        1.26        2.23      1.26 o
   1   7  14      113.63      101.64      3.83 o
   2   7  14       69.57       66.80      3.25 o
   3   7  14        6.82        8.88      2.71 o
   4   7  14       25.72       27.73      3.48 o
   5   7  14       39.06       42.52      3.29 o
   6   7  14       20.71       16.82      2.80 o
  -7   8  14       11.69       19.43      4.52 o
  -6   8  14       10.85       11.75      3.80 o
  -5   8  14       10.06        8.99      3.41 o
  -4   8  14       61.93       56.08      4.90 o
  -3   8  14       80.78       93.41      4.69 o
  -2   8  14       24.53       19.61      2.16 o
  -1   8  14      103.40       88.15      7.47 o
   0   8  14       45.23       45.39      3.38 o
   1   8  14        4.89        4.02      1.37 o
   2   8  14       26.74       29.59      2.86 o
   3   8  14        8.00        9.94      3.58 o
   4   8  14       59.54       59.78      8.70 o
   5   8  14        0.29        1.31      3.61 o
  -6   9  14        0.13        1.14      3.61 o
  -5   9  14        2.30        1.23      3.16 o
  -4   9  14        0.38        3.68      3.03 o
  -3   9  14       36.71       33.31      4.08 o
  -2   9  14       10.41       15.05      2.83 o
  -1   9  14       95.89       83.32      5.04 o
   0   9  14        0.15        0.79      1.83 o
   1   9  14        3.66        4.30      1.93 o
   2   9  14        9.62        8.12      3.42 o
   3   9  14       37.93       40.44      4.44 o
   4   9  14        0.07       -1.43      3.53 o
   5   9  14        0.24        0.80      3.90 o
  -5  10  14        0.13        7.36      3.78 o
  -4  10  14        1.38       -0.16      5.53 o
  -3  10  14       10.21        8.45      3.38 o
  -2  10  14        3.02        1.14      2.88 o
  -1  10  14        9.77       11.15      3.02 o
   0  10  14        0.89       -1.47      2.28 o
   1  10  14       30.41       29.17      2.85 o
   2  10  14        2.17       -5.53      4.94 o
   3  10  14       60.03       49.50      8.23 o
   4  10  14        7.20       17.05      7.05 o
  -4  11  14       24.40       23.46      6.00 o
  -3  11  14        6.36        4.71      3.28 o
  -2  11  14       20.93       22.99      3.98 o
  -1  11  14        4.90        1.73      2.76 o
   0  11  14        7.09       -0.39      3.29 o
   1  11  14        0.10        1.26      2.25 o
   2  11  14       29.55       34.22      7.64 o
   3  11  14        1.59       -1.18      6.11 o
  -2  12  14       14.90       12.40      3.73 o
  -1  12  14        0.20        2.85      3.28 o
   0  12  14      142.23      142.64     10.58 o
   1  12  14       98.47       96.65      5.44 o
  -9   1  15        0.05       -0.98      3.68 o
  -8   1  15        6.77        4.85      2.83 o
  -7   1  15        2.31        6.59      2.19 o
  -6   1  15       88.57       68.08      3.24 o
  -5   1  15       27.47       21.20      1.68 o
  -4   1  15      318.65      328.17      5.10 o
  -3   1  15      639.38      619.14      7.88 o
  -2   1  15       30.82       29.59      1.52 o
  -1   1  15       18.73       17.30      1.08 o
   0   1  15        0.27        2.76      0.63 o
   1   1  15        2.71        4.05      1.16 o
   2   1  15       36.07       42.38      2.12 o
   3   1  15      333.16      340.56      5.03 o
   4   1  15       37.38       46.26      2.87 o
   5   1  15      125.20      127.05      6.08 o
   6   1  15       18.02       15.80      3.33 o
   7   1  15        1.66        1.38      2.93 o
  -8   2  15       44.92       55.15      5.13 o
  -7   2  15       26.74       28.90      2.84 o
  -6   2  15       34.14       24.50      2.11 o
  -5   2  15        4.88        1.32      1.55 o
  -4   2  15      635.96      636.94      9.84 o
  -3   2  15       37.09       30.19      1.77 o
  -2   2  15        0.87        0.11      0.92 o
  -1   2  15        8.15        9.64      0.80 o
   0   2  15      186.67      172.52      3.11 o
   1   2  15       33.25       28.18      1.50 o
   2   2  15        7.40        9.58      1.17 o
   3   2  15      203.10      210.08      3.79 o
   4   2  15       63.72       58.99      2.62 o
   5   2  15       47.08       38.84      4.17 o
   6   2  15       18.71       20.25      5.23 o
   7   2  15       52.13       37.01      4.50 o
  -8   3  15        6.26        4.52      2.76 o
  -7   3  15       12.05       14.63      2.85 o
  -6   3  15        2.49        2.71      1.58 o
  -5   3  15       21.62       22.98      1.84 o
  -4   3  15      307.89      285.75      4.87 o
  -3   3  15        9.57        4.01      1.86 o
  -2   3  15      362.69      366.26      5.18 o
  -1   3  15      349.80      354.55      5.49 o
   0   3  15       11.56       13.90      1.50 o
   1   3  15       45.24       37.06      1.69 o
   2   3  15      837.68      840.34     10.67 o
   3   3  15      105.20       89.49      2.77 o
   4   3  15        6.33       10.51      1.60 o
   5   3  15      234.20      236.77     10.75 o
   6   3  15       91.45       89.46      5.72 o
   7   3  15       12.27       10.64      3.44 o
  -8   4  15        0.56        1.45      2.61 o
  -7   4  15       46.71       46.10      3.94 o
  -6   4  15       22.11       17.27      1.85 o
  -5   4  15       82.97       73.93      2.66 o
  -4   4  15        1.64        3.53      1.39 o
  -3   4  15        0.15       -0.07      0.82 o
  -2   4  15       82.02       80.84      3.36 o
  -1   4  15      549.63      551.61      8.25 o
   0   4  15      648.05      648.20      8.64 o
   1   4  15      132.90      118.28      2.73 o
   2   4  15      514.34      509.65      8.73 o
   3   4  15       77.80       76.27      2.96 o
   4   4  15      258.14      240.41      9.10 o
   5   4  15      240.57      248.20      7.05 o
   6   4  15       63.55       57.24      4.83 o
   7   4  15        0.45       -0.06      2.91 o
  -8   5  15       16.02       23.31      4.53 o
  -7   5  15       33.43       38.37      3.85 o
  -6   5  15       14.08       18.55      2.40 o
  -5   5  15      132.23      125.51      4.63 o
  -4   5  15        0.03       -0.05      1.18 o
  -3   5  15      594.20      561.23      9.60 o
  -2   5  15      356.03      368.26      6.92 o
  -1   5  15       25.58       26.97      1.65 o
   0   5  15       68.71       62.20      1.84 o
   1   5  15      343.25      337.33      6.44 o
   2   5  15      366.33      351.70      6.62 o
   3   5  15       89.46       84.43      3.37 o
   4   5  15       16.10       19.84      2.17 o
   5   5  15        3.72        4.86      2.16 o
   6   5  15       26.73       33.66      4.02 o
  -7   6  15       76.61       80.08      4.89 o
  -6   6  15        6.90        2.73      1.96 o
  -5   6  15        6.33        1.92      1.64 o
  -4   6  15      634.02      620.81     14.31 o
  -3   6  15      115.85      122.41      4.25 o
  -2   6  15      188.11      172.45      4.45 o
  -1   6  15      793.83      713.32     11.35 o
   0   6  15      191.62      166.02      3.41 o
   1   6  15      192.17      189.79      3.73 o
   2   6  15       22.84       25.65      1.88 o
   3   6  15      136.41      137.92      4.15 o
   4   6  15       19.63       24.03      2.43 o
   5   6  15       67.51       66.35      3.90 o
   6   6  15        4.17        1.03      2.62 o
  -7   7  15       15.00       20.63      3.26 o
  -6   7  15       94.99       92.61      4.59 o
  -5   7  15      137.90      139.09      7.11 o
  -4   7  15        7.36        8.23      3.53 o
  -3   7  15       46.59       50.31      3.73 o
  -2   7  15       50.94       48.91      2.68 o
  -1   7  15      499.58      467.25      8.23 o
   0   7  15       24.87       26.45      1.86 o
   1   7  15        0.89       -1.98      1.36 o
   2   7  15       48.54       52.42      2.74 o
   3   7  15      139.57      140.76      5.88 o
   4   7  15       14.54       12.53      1.81 o
   5   7  15       28.56       33.39      2.91 o
   6   7  15       92.54       80.76      8.35 o
  -6   8  15       32.82       44.44      5.15 o
  -5   8  15       31.32       32.29      4.40 o
  -4   8  15       98.02       89.31      6.07 o
  -3   8  15      145.75      140.98      6.79 o
  -2   8  15       83.67       96.07      3.80 o
  -1   8  15       73.39       77.43      3.41 o
   0   8  15       38.68       45.08      3.14 o
   1   8  15        0.34       -1.39      1.45 o
   2   8  15        2.36       -0.54      5.25 o
   3   8  15      169.30      174.65      8.22 o
   4   8  15       86.07       90.45      6.69 o
   5   8  15       47.45       61.59      6.10 o
  -6   9  15        3.19        1.19      3.69 o
  -5   9  15      162.15      180.55     14.34 o
  -4   9  15       30.92       42.68      4.72 o
  -3   9  15       90.04       71.07      5.42 o
  -2   9  15      200.52      189.74      6.34 o
  -1   9  15        4.87        8.00      2.93 o
   0   9  15        0.24        1.39      1.87 o
   1   9  15       18.71       26.62      2.73 o
   2   9  15       28.49       36.24      4.47 o
   3   9  15       50.17       57.20      4.51 o
   4   9  15       20.72       24.01      4.72 o
  -5  10  15        3.41        2.58      3.53 o
  -4  10  15       51.47       49.65      5.18 o
  -3  10  15       76.03       87.66      6.21 o
  -2  10  15       87.68       79.66      5.67 o
  -1  10  15        7.05        4.86      4.59 o
   0  10  15       11.72        9.80      2.89 o
   1  10  15       39.37       38.95      3.43 o
   2  10  15        1.80       -6.23      5.17 o
   3  10  15       20.09       20.22      6.70 o
  -4  11  15       16.57       20.33      4.35 o
  -3  11  15       11.09       14.36      3.84 o
  -2  11  15       54.57       62.39      5.42 o
  -1  11  15       33.01       39.24      5.35 o
   0  11  15        8.58        7.72      2.96 o
   1  11  15        0.78       -2.17      2.32 o
   2  11  15       28.55       24.10      7.41 o
  -1  12  15       67.07       66.30      5.43 o
   0  12  15      156.96      165.76     11.76 o
  -8   0  16       32.88       35.42      4.70 o
  -7   0  16       25.05       24.19      4.64 o
  -6   0  16      122.72      109.54      5.18 o
  -5   0  16       65.97       50.30      3.23 o
  -4   0  16     3069.57     3006.84     45.97 o
  -3   0  16      535.06      508.23      9.70 o
  -2   0  16      549.54      557.28     10.11 o
  -1   0  16       49.11       34.05      1.85 o
   0   0  16       26.49       29.73      1.52 o
   1   0  16       53.63       44.02      1.65 o
   2   0  16        9.23        9.00      4.00 o
   3   0  16      144.42      154.03     11.70 o
   4   0  16      518.61      499.01     38.15 o
   5   0  16        0.10        1.77      2.56 o
   6   0  16      106.36       95.00      8.70 o
   7   0  16      235.67      271.61     14.58 o
  -8   1  16        3.48        1.10      3.40 o
  -7   1  16       45.01       58.14      3.67 o
  -6   1  16       72.28       65.46      3.01 o
  -5   1  16      222.79      213.79      4.26 o
  -4   1  16     1159.91     1123.99     13.34 o
  -3   1  16       42.93       32.27      1.72 o
  -2   1  16        0.13        0.53      0.98 o
  -1   1  16        7.13        5.71      0.88 o
   0   1  16       39.04       34.12      1.09 o
   1   1  16       42.95       50.00      2.12 o
   2   1  16      218.66      207.98      4.45 o
   3   1  16      224.73      214.34      4.47 o
   4   1  16      276.98      280.03      8.92 o
   5   1  16      249.74      252.37      8.98 o
   6   1  16      169.89      161.00     11.29 o
   7   1  16       53.25       44.25      4.95 o
  -8   2  16       63.93       79.41      5.89 o
  -7   2  16       55.26       53.32      3.52 o
  -6   2  16        2.36        1.00      1.66 o
  -5   2  16      125.32      109.64      3.54 o
  -4   2  16        0.10        1.35      1.70 o
  -3   2  16       74.21       62.86      2.28 o
  -2   2  16      327.51      327.22      4.96 o
  -1   2  16      285.54      287.85      3.79 o
   0   2  16      574.63      539.54      6.62 o
   1   2  16        0.03       -1.41      0.94 o
   2   2  16      105.54       93.93      2.77 o
   3   2  16        0.07        0.06      1.14 o
   4   2  16       98.45       95.94      4.70 o
   5   2  16      112.23      119.90      8.64 o
   6   2  16        3.98        4.58      2.82 o
   7   2  16       73.48       76.45      6.01 o
  -8   3  16        6.85        5.71      2.92 o
  -7   3  16       27.85       41.56      3.34 o
  -6   3  16      185.25      185.07      4.66 o
  -5   3  16      410.85      408.16      6.52 o
  -4   3  16       41.03       33.24      2.25 o
  -3   3  16      271.13      263.38      4.44 o
  -2   3  16      888.13      877.29     10.77 o
  -1   3  16      198.57      196.63      4.19 o
   0   3  16       98.62       93.44      2.36 o
   1   3  16      275.83      271.21      4.56 o
   2   3  16        3.69        9.35      1.77 o
   3   3  16        0.75       -0.32      1.31 o
   4   3  16        7.07        8.96      2.08 o
   5   3  16      172.55      170.34      6.50 o
   6   3  16      265.30      274.68      9.93 o
   7   3  16        2.30        0.14      3.94 o
  -8   4  16       20.77       28.52      4.80 o
  -7   4  16       75.39       81.86      9.29 o
  -6   4  16       26.97       22.11      2.20 o
  -5   4  16        5.81        5.98      1.45 o
  -4   4  16       97.63       83.12      2.58 o
  -3   4  16       90.98       83.85      2.20 o
  -2   4  16      342.55      303.83      6.88 o
  -1   4  16      561.03      546.35      8.30 o
   0   4  16        1.43        1.50      1.00 o
   1   4  16       51.28       59.25      2.03 o
   2   4  16       44.09       47.72      4.13 o
   3   4  16      228.72      225.49      5.50 o
   4   4  16      231.21      256.53      7.04 o
   5   4  16      172.16      188.87      6.19 o
   6   4  16       78.13       66.96      5.34 o
  -8   5  16       29.34       27.33      4.72 o
  -7   5  16       13.81       11.61      4.93 o
  -6   5  16       14.89       13.46      2.23 o
  -5   5  16       52.24       51.10      2.60 o
  -4   5  16      125.78      130.67      3.58 o
  -3   5  16      639.58      629.26     11.84 o
  -2   5  16      152.65      141.59      4.07 o
  -1   5  16       17.42       16.22      1.84 o
   0   5  16       85.34       78.28      2.44 o
   1   5  16      101.20       98.90      3.07 o
   2   5  16        0.35        2.61      1.43 o
   3   5  16      304.12      304.17     10.88 o
   4   5  16        7.26        6.25      1.90 o
   5   5  16        1.41       -0.58      2.15 o
   6   5  16        0.03       -3.20      2.67 o
  -7   6  16        4.53        4.47      6.82 o
  -6   6  16        5.64        2.65      1.91 o
  -5   6  16        0.82       -0.50      1.91 o
  -4   6  16      100.73      101.62      9.99 o
  -3   6  16       57.66       56.04      3.82 o
  -2   6  16       52.35       47.16      2.69 o
  -1   6  16       98.50      107.15      3.71 o
   0   6  16      601.23      569.83      8.01 o
   1   6  16        3.57        4.68      1.30 o
   2   6  16       14.05       14.24      1.96 o
   3   6  16       38.47       42.00      2.66 o
   4   6  16       61.47       72.76      5.26 o
   5   6  16        1.40        2.42      2.25 o
   6   6  16        0.51        0.40      2.87 o
  -7   7  16       57.22       59.61      6.94 o
  -6   7  16       16.72       10.84      3.77 o
  -5   7  16        2.76        3.85      3.20 o
  -4   7  16       13.71       12.07      3.32 o
  -3   7  16       71.81       63.23      3.92 o
  -2   7  16      278.26      267.40      5.89 o
  -1   7  16      180.15      169.52      4.47 o
   0   7  16       21.27       29.98      2.03 o
   1   7  16       20.54       11.86      1.97 o
   2   7  16        0.02       -0.80      1.54 o
   3   7  16        0.26        2.25      1.63 o
   4   7  16       31.21       35.31      2.92 o
   5   7  16        0.57       -0.82      2.09 o
  -6   8  16       12.35       21.10      4.45 o
  -5   8  16        2.63        8.07      6.82 o
  -4   8  16        0.17       -2.94      3.94 o
  -3   8  16        0.19        4.17      3.02 o
  -2   8  16       70.88       65.18      4.40 o
  -1   8  16        0.05        0.25      1.82 o
   0   8  16        8.11        7.55      2.17 o
   1   8  16       92.91       90.56      4.13 o
   2   8  16        8.42        3.36      1.65 o
   3   8  16        4.68        6.74      1.76 o
   4   8  16       51.83       61.01      5.94 o
   5   8  16        9.23       10.35      5.76 o
  -5   9  16        1.66        6.06      4.35 o
  -4   9  16        1.00        1.29      3.24 o
  -3   9  16       75.39       64.25      5.42 o
  -2   9  16       38.06       39.71      4.41 o
  -1   9  16       14.49       20.17      3.44 o
   0   9  16       61.98       60.61      4.48 o
   1   9  16        1.52        1.21      1.51 o
   2   9  16       26.54       28.38      3.95 o
   3   9  16        4.39        5.18      2.99 o
   4   9  16        0.03       -0.24      3.78 o
  -4  10  16        6.40        8.35      5.11 o
  -3  10  16       20.07       24.18      4.23 o
  -2  10  16      146.59      127.52      7.70 o
  -1  10  16      164.31      153.62     12.23 o
   0  10  16       56.49       55.86      9.11 o
   1  10  16        8.85        9.85      2.65 o
   2  10  16        1.05        2.00      5.88 o
   3  10  16        8.71        9.29      6.70 o
  -3  11  16       29.34       24.49      4.38 o
  -2  11  16       49.70       44.86      4.88 o
  -1  11  16       82.62       75.79      5.71 o
   0  11  16       49.40       46.80      4.50 o
   1  11  16        6.02        3.96      4.53 o
  -8   1  17       14.54       21.36      4.18 o
  -7   1  17        0.25        1.55      2.68 o
  -6   1  17        0.89        2.06      1.61 o
  -5   1  17        3.37        9.21      1.55 o
  -4   1  17      453.15      452.12      6.56 o
  -3   1  17      198.90      186.39      3.63 o
  -2   1  17      125.03      110.19      2.56 o
  -1   1  17       21.95       18.99      1.17 o
   0   1  17       25.93       23.32      1.16 o
   1   1  17       20.33       19.87      1.49 o
   2   1  17      374.24      388.71      6.96 o
   3   1  17      117.48      120.03      4.24 o
   4   1  17      116.64      119.18      4.40 o
   5   1  17       30.51       32.75      3.87 o
   6   1  17       13.01       15.63      3.57 o
  -8   2  17       11.56        2.78      3.81 o
  -7   2  17        9.12        9.49      2.15 o
  -6   2  17        4.01        4.74      1.87 o
  -5   2  17      187.34      191.73      4.21 o
  -4   2  17      432.06      444.02      6.84 o
  -3   2  17      464.43      461.88      6.79 o
  -2   2  17       98.65       90.23      2.38 o
  -1   2  17      208.07      196.64      3.56 o
   0   2  17      420.12      397.80      5.92 o
   1   2  17       11.67        8.49      1.36 o
   2   2  17       41.42       42.83      2.08 o
   3   2  17      190.03      200.69      4.60 o
   4   2  17       38.07       36.85      2.52 o
   5   2  17       27.79       34.92      4.03 o
   6   2  17      113.91      110.93      6.60 o
  -8   3  17       22.63       27.70      4.90 o
  -7   3  17       42.15       48.64      3.53 o
  -6   3  17       10.27        9.20      1.78 o
  -5   3  17       24.10       25.01      1.89 o
  -4   3  17      233.16      206.65      4.11 o
  -3   3  17      314.88      308.64      4.98 o
  -2   3  17        2.75        3.08      1.16 o
  -1   3  17       74.92       75.08      2.75 o
   0   3  17       25.66       22.58      1.52 o
   1   3  17      687.17      676.16     11.94 o
   2   3  17      225.03      210.59      4.33 o
   3   3  17       34.23       28.38      2.27 o
   4   3  17       14.25       13.66      2.30 o
   5   3  17        2.42        4.73      2.77 o
   6   3  17       35.10       31.63      4.35 o
  -8   4  17       26.68       34.90     11.05 o
  -7   4  17       13.37       25.59      3.81 o
  -6   4  17        8.25       12.55      2.31 o
  -5   4  17      111.90      101.16      4.14 o
  -4   4  17       64.48       64.44      2.59 o
  -3   4  17      218.76      215.64      4.07 o
  -2   4  17        6.09        0.13      1.81 o
  -1   4  17      122.70      115.15      3.59 o
   0   4  17       45.16       34.88      1.87 o
   1   4  17       71.14       79.78      2.61 o
   2   4  17       57.81       45.66      2.50 o
   3   4  17       23.77       22.82      2.22 o
   4   4  17       15.34       16.58      3.35 o
   5   4  17       18.50       20.17      3.52 o
   6   4  17        0.09        2.06      2.99 o
  -7   5  17       15.09       11.11      2.92 o
  -6   5  17        6.02        3.45      1.97 o
  -5   5  17       73.03       69.08      2.96 o
  -4   5  17       15.92       11.94      1.41 o
  -3   5  17      237.90      236.69      6.22 o
  -2   5  17      344.33      356.83      7.87 o
  -1   5  17      106.62      109.68      4.69 o
   0   5  17        9.85        7.57      1.34 o
   1   5  17      102.12       89.80      3.10 o
   2   5  17      143.80      128.12      4.48 o
   3   5  17      124.14      132.25      4.36 o
   4   5  17        0.02       -0.57      1.98 o
   5   5  17       69.37       76.02      4.24 o
   6   5  17       88.60       89.92      6.29 o
  -7   6  17      152.84      172.96      8.73 o
  -6   6  17        0.78       -1.66      2.12 o
  -5   6  17       13.28       13.05      2.33 o
  -4   6  17      213.78      234.09      7.20 o
  -3   6  17       57.86       60.13      3.95 o
  -2   6  17       74.95       64.64      3.20 o
  -1   6  17      183.56      168.01      4.49 o
   0   6  17        3.48        5.23      1.54 o
   1   6  17       10.16        5.77      1.80 o
   2   6  17       11.20        7.05      1.74 o
   3   6  17        1.95        3.38      1.81 o
   4   6  17      291.59      309.25      8.29 o
   5   6  17       54.81       55.24      3.82 o
  -6   7  17       80.59       76.37      6.32 o
  -5   7  17       22.08       30.17      4.36 o
  -4   7  17       69.61       75.36      5.73 o
  -3   7  17       61.05       68.50      4.20 o
  -2   7  17      181.00      168.42      5.55 o
  -1   7  17       28.22       35.26      2.73 o
   0   7  17        3.67       11.43      2.14 o
   1   7  17       65.19       65.00      3.94 o
   2   7  17        0.03        1.46      1.89 o
   3   7  17      144.26      138.54      4.55 o
   4   7  17        5.33        4.34      1.96 o
   5   7  17       23.82       24.51      3.10 o
  -6   8  17        1.37        7.22      3.86 o
  -5   8  17        0.20        1.14      3.41 o
  -4   8  17       28.70       24.10      4.00 o
  -3   8  17      204.54      194.46      8.23 o
  -2   8  17       24.81       29.22      5.35 o
  -1   8  17        0.49        0.29      1.85 o
   0   8  17      255.87      246.87      7.69 o
   1   8  17       23.60       22.96      2.65 o
   2   8  17        4.24        5.02      2.02 o
   3   8  17       28.12       35.93      2.69 o
   4   8  17       35.29       39.39      4.57 o
  -5   9  17       35.68       39.35      9.58 o
  -4   9  17        2.27        4.11      5.41 o
  -3   9  17      190.69      175.68      8.02 o
  -2   9  17      296.95      277.14     10.08 o
  -1   9  17      244.85      251.69      9.15 o
   0   9  17       50.48       48.06      4.29 o
   1   9  17       17.17       20.28      2.19 o
   2   9  17        7.53        3.65      3.49 o
   3   9  17       14.98       23.07      3.69 o
  -4  10  17       28.64       24.64      4.57 o
  -3  10  17       80.13       90.62      6.47 o
  -2  10  17        0.89        0.95      5.82 o
  -1  10  17       67.11       71.15      9.41 o
   0  10  17       32.43       34.41      4.11 o
   1  10  17       14.69       14.08      3.04 o
   2  10  17        9.42        5.06      6.23 o
  -2  11  17       87.53      111.13      6.88 o
  -1  11  17       10.33       10.11      3.69 o
   0  11  17        3.25        3.35      3.10 o
  -8   0  18        4.01       13.05      5.76 o
  -7   0  18        0.36        0.54      2.91 o
  -6   0  18       25.39       21.73      3.16 o
  -5   0  18      566.19      574.67     11.38 o
  -4   0  18      407.38      418.01      8.89 o
  -3   0  18      641.28      618.03     11.48 o
  -2   0  18      243.17      257.08      6.82 o
  -1   0  18       19.20       18.10      1.74 o
   0   0  18        3.02       -0.29      1.01 o
   1   0  18       33.46       27.37      1.31 o
   2   0  18       53.40       57.85      4.53 o
   3   0  18      424.19      416.89     25.16 o
   4   0  18       75.97       71.99      5.34 o
   5   0  18        1.01        2.59      3.76 o
   6   0  18      108.44       97.71      9.29 o
  -8   1  18        2.05        1.20      2.91 o
  -7   1  18       36.05       46.66      3.48 o
  -6   1  18       51.43       57.63      3.21 o
  -5   1  18      180.39      160.67      3.93 o
  -4   1  18      608.88      591.73      8.07 o
  -3   1  18        0.78       -0.37      1.30 o
  -2   1  18     1219.59     1169.26     13.51 o
  -1   1  18       54.44       50.37      1.70 o
   0   1  18       23.75       20.07      1.47 o
   1   1  18      417.92      405.80      6.58 o
   2   1  18      285.72      279.68      7.94 o
   3   1  18       52.24       41.27      2.93 o
   4   1  18        0.77        3.19      2.62 o
   5   1  18       82.75       87.82      7.82 o
   6   1  18       19.34       17.12      3.62 o
  -8   2  18      146.04      177.55      7.24 o
  -7   2  18       85.71      114.21      4.43 o
  -6   2  18        4.58        4.81      1.86 o
  -5   2  18       20.41       18.45      1.85 o
  -4   2  18      654.63      665.70      8.78 o
  -3   2  18      983.84      984.04     12.55 o
  -2   2  18      227.81      208.78      3.76 o
  -1   2  18       85.42       79.71      2.93 o
   0   2  18      188.25      187.04      3.81 o
   1   2  18       28.77       28.62      1.92 o
   2   2  18        1.77        0.95      1.26 o
   3   2  18       81.63       75.61      7.01 o
   4   2  18       65.21       61.61      4.82 o
   5   2  18        9.07        7.37      3.01 o
   6   2  18       54.69       44.66      4.87 o
  -8   3  18        0.89        3.90      3.95 o
  -7   3  18        2.03        3.21      2.82 o
  -6   3  18       30.84       38.35      2.71 o
  -5   3  18       26.61       25.74      2.03 o
  -4   3  18      127.68      119.25      3.55 o
  -3   3  18       53.32       52.93      2.07 o
  -2   3  18       28.03       23.75      2.53 o
  -1   3  18       67.88       63.73      2.72 o
   0   3  18       63.58       67.74      2.47 o
   1   3  18       10.53       10.55      1.45 o
   2   3  18        7.37        7.91      1.79 o
   3   3  18      104.24       99.92      4.33 o
   4   3  18       34.64       36.55      3.13 o
   5   3  18       22.91       20.64      3.61 o
   6   3  18       58.11       61.97      5.49 o
  -7   4  18       42.20       47.24      4.23 o
  -6   4  18       22.44       17.52      2.47 o
  -5   4  18        0.01        3.61      1.66 o
  -4   4  18        8.00       10.26      1.56 o
  -3   4  18       34.17       42.75      3.08 o
  -2   4  18      163.27      151.61      4.90 o
  -1   4  18       89.35       90.03      3.33 o
   0   4  18       45.71       38.08      3.08 o
   1   4  18        0.58        1.17      1.49 o
   2   4  18       34.41       32.25      2.49 o
   3   4  18       69.99       65.68      3.80 o
   4   4  18      188.62      196.14      6.24 o
   5   4  18      134.20      146.48      7.11 o
   6   4  18       30.74       21.02      4.08 o
  -7   5  18        3.27        7.19      3.86 o
  -6   5  18        4.51        3.69      2.42 o
  -5   5  18        3.38        3.93      1.58 o
  -4   5  18        2.53        5.11      2.40 o
  -3   5  18      307.38      302.68     10.74 o
  -2   5  18      298.24      274.26      7.48 o
  -1   5  18       49.71       47.45      2.73 o
   0   5  18       88.49       76.06      3.16 o
   1   5  18       22.29       21.71      2.45 o
   2   5  18       38.18       43.20      2.88 o
   3   5  18       84.08      107.67      4.68 o
   4   5  18       19.49       18.72      2.73 o
   5   5  18       89.22       88.49      5.79 o
  -7   6  18        3.73        5.37      3.87 o
  -6   6  18       15.50       15.32      2.70 o
  -5   6  18       18.54       17.29      3.91 o
  -4   6  18        1.14        2.92      2.28 o
  -3   6  18       52.44       51.29      3.91 o
  -2   6  18        6.74        6.41      2.31 o
  -1   6  18       77.17       79.88      3.90 o
   0   6  18      251.56      246.44      6.32 o
   1   6  18       70.87       70.58      3.54 o
   2   6  18        0.59       -0.55      1.58 o
   3   6  18        7.49        6.00      2.02 o
   4   6  18       28.35       28.32      5.47 o
   5   6  18       27.93       33.31      3.98 o
  -6   7  18       21.77       24.61      4.61 o
  -5   7  18        4.52       -1.29      3.08 o
  -4   7  18       40.46       40.54      4.65 o
  -3   7  18       20.14       15.36      3.82 o
  -2   7  18       95.09      104.40      5.35 o
  -1   7  18       20.90       12.36      2.33 o
   0   7  18        0.89       -0.05      2.04 o
   1   7  18       81.87       93.71      4.07 o
   2   7  18       47.07       49.14      3.24 o
   3   7  18       53.81       55.15      3.32 o
   4   7  18        5.39        6.03      2.42 o
  -5   8  18       32.80       36.71      4.99 o
  -4   8  18        1.37        6.04      3.26 o
  -3   8  18        3.26        5.72      3.30 o
  -2   8  18        3.36        9.27      3.36 o
  -1   8  18      141.03      138.74      5.58 o
   0   8  18       72.35       74.95      4.30 o
   1   8  18       12.11       10.15      1.97 o
   2   8  18       13.55       12.37      2.40 o
   3   8  18       73.72       73.60      6.06 o
   4   8  18       24.87       28.55      3.45 o
  -4   9  18       10.18       11.88      3.95 o
  -3   9  18       50.42       54.62     10.23 o
  -2   9  18        6.86        1.71      3.29 o
  -1   9  18        0.02        3.94      3.19 o
   0   9  18       44.96       61.11      4.89 o
   1   9  18        4.17        5.86      2.70 o
   2   9  18        2.99       -1.51      2.05 o
   3   9  18        8.60       14.63      3.46 o
  -3  10  18       37.98       39.03      6.70 o
  -2  10  18        0.36       -1.62      3.28 o
  -1  10  18        1.45        5.01      3.41 o
   0  10  18        0.92        0.10      4.64 o
   1  10  18       61.58       72.67     10.52 o
  -7   1  19        0.02        0.33      2.21 o
  -6   1  19       11.46       11.92      2.44 o
  -5   1  19      120.63      117.20      3.46 o
  -4   1  19      157.40      159.93      3.61 o
  -3   1  19       11.55       10.85      1.48 o
  -2   1  19      321.16      333.45      5.19 o
  -1   1  19      403.83      417.11      6.21 o
   0   1  19      108.78      107.64      2.69 o
   1   1  19       29.53       28.84      1.87 o
   2   1  19      373.15      377.63      6.12 o
   3   1  19      161.90      160.26      5.77 o
   4   1  19        8.98        8.84      3.53 o
   5   1  19       10.88       11.99      3.94 o
   6   1  19        9.88        7.44      6.47 o
  -7   2  19       12.81       11.59      2.74 o
  -6   2  19        0.40        0.42      1.81 o
  -5   2  19      194.41      182.82      4.29 o
  -4   2  19        2.58        3.56      1.42 o
  -3   2  19        0.59        1.16      1.30 o
  -2   2  19        0.20        2.28      1.29 o
  -1   2  19      427.03      417.04      7.13 o
   0   2  19      137.82      121.91      3.20 o
   1   2  19      207.24      206.53      4.40 o
   2   2  19      111.47      111.17      3.89 o
   3   2  19       56.39       58.34      3.28 o
   4   2  19        7.25        6.68      2.95 o
   5   2  19        1.83        3.22      2.93 o
   6   2  19        0.18        2.04      3.19 o
  -7   3  19       51.46       70.62      4.98 o
  -6   3  19        0.02        0.21      2.00 o
  -5   3  19        3.39        4.41      1.76 o
  -4   3  19       33.98       32.94      2.70 o
  -3   3  19       33.36       34.35      1.97 o
  -2   3  19      199.28      191.81      5.51 o
  -1   3  19       66.24       63.99      2.81 o
   0   3  19       20.24       16.93      1.65 o
   1   3  19       87.04       86.21      3.34 o
   2   3  19       81.75       67.52      3.29 o
   3   3  19       48.74       45.61      3.22 o
   4   3  19        0.17        2.20      2.60 o
   5   3  19        5.05        6.91      3.21 o
  -7   4  19       34.88       57.85      5.98 o
  -6   4  19        0.01       -0.62      1.95 o
  -5   4  19       15.43       25.70      2.21 o
  -4   4  19      142.82      133.00      3.67 o
  -3   4  19      134.03      146.09      4.97 o
  -2   4  19        1.08        1.83      2.01 o
  -1   4  19      162.21      146.84      4.32 o
   0   4  19      180.65      168.49      4.01 o
   1   4  19      136.74      128.88      3.94 o
   2   4  19        0.53       -0.71      1.63 o
   3   4  19       30.36       29.41      4.24 o
   4   4  19       71.32       61.72      4.97 o
   5   4  19       59.72       72.54      5.65 o
  -7   5  19        0.75        3.06      3.65 o
  -6   5  19        8.74        7.41      2.61 o
  -5   5  19       17.93       20.55      2.62 o
  -4   5  19        7.83        6.75      2.47 o
  -3   5  19       34.00       31.88      3.30 o
  -2   5  19      200.49      207.70      5.93 o
  -1   5  19      219.60      218.43      5.99 o
   0   5  19        3.21        1.41      1.86 o
   1   5  19        1.03       -1.36      1.57 o
   2   5  19       11.19       11.01      2.44 o
   3   5  19       33.35       31.94      3.16 o
   4   5  19        6.79        6.64      2.50 o
   5   5  19       46.77       54.84      5.03 o
  -6   6  19        0.01       -1.46      4.47 o
  -5   6  19       54.52       56.04     10.41 o
  -4   6  19       32.35       40.99      3.59 o
  -3   6  19       20.83       26.07      3.10 o
  -2   6  19       16.50       10.32      5.12 o
  -1   6  19        0.38        0.74      1.96 o
   0   6  19        5.53        6.33      2.10 o
   1   6  19       20.69       26.63      2.62 o
   2   6  19       26.71       29.66      2.49 o
   3   6  19        7.95        8.52      2.47 o
   4   6  19       69.21       76.58      6.77 o
  -6   7  19       72.42       97.01      7.27 o
  -5   7  19       69.68       73.64      6.27 o
  -4   7  19        0.38        2.72      3.18 o
  -3   7  19        0.24       -0.10      3.07 o
  -2   7  19      279.67      266.56      7.96 o
  -1   7  19       29.80       33.65      4.36 o
   0   7  19        0.93       -2.65      2.13 o
   1   7  19      125.29      109.36      6.51 o
   2   7  19      127.35      129.58      4.74 o
   3   7  19       21.44       21.39      2.45 o
   4   7  19       15.33       17.14      3.36 o
  -5   8  19       16.82       18.92      4.44 o
  -4   8  19       71.68       72.33      6.14 o
  -3   8  19       92.72      102.62      6.51 o
  -2   8  19       51.15       53.35      8.76 o
  -1   8  19      243.05      249.23     13.60 o
   0   8  19       75.03       85.64      4.73 o
   1   8  19      129.80      144.34      4.85 o
   2   8  19        0.03        0.19      2.20 o
   3   8  19        0.02        1.04      2.07 o
  -4   9  19        9.72       13.40      4.16 o
  -3   9  19        6.80        8.20      3.81 o
  -2   9  19       98.23      101.22      6.47 o
  -1   9  19       43.09       53.86      5.08 o
   0   9  19        1.00        4.16      3.13 o
   1   9  19        4.92        3.53      3.35 o
   2   9  19       43.88       46.05      3.69 o
  -2  10  19        7.34        7.13      3.88 o
  -1  10  19       20.18       12.62      3.83 o
   0  10  19      164.10      167.39     10.82 o
  -7   0  20       15.39       25.83      4.48 o
  -6   0  20        6.73        1.76      2.58 o
  -5   0  20      108.62      117.90      5.46 o
  -4   0  20       10.37        9.54      2.18 o
  -3   0  20       10.81        9.29      2.06 o
  -2   0  20      219.37      226.92      7.80 o
  -1   0  20     1393.65     1378.63     19.90 o
   0   0  20     1295.83     1235.74     22.57 o
   1   0  20      246.57      259.75     17.58 o
   2   0  20      470.90      476.92     14.17 o
   3   0  20      107.42      109.94      8.58 o
   4   0  20        9.86        5.06      4.00 o
   5   0  20       50.68       40.68      6.58 o
  -7   1  20       85.81      102.74      6.43 o
  -6   1  20       56.65       73.55      3.75 o
  -5   1  20      464.23      468.79      8.17 o
  -4   1  20      149.11      144.63      3.63 o
  -3   1  20       36.38       33.49      2.15 o
  -2   1  20      551.45      569.51      7.48 o
  -1   1  20      524.94      536.76      6.74 o
   0   1  20       11.15        9.09      1.45 o
   1   1  20       26.02       20.54      1.75 o
   2   1  20       95.34       98.71      4.91 o
   3   1  20       25.42       30.55      3.22 o
   4   1  20        6.08        6.20      2.95 o
   5   1  20       16.54       18.60      3.74 o
  -7   2  20       25.58       26.59      3.86 o
  -6   2  20        4.54        7.44      2.68 o
  -5   2  20        2.18        4.85      1.77 o
  -4   2  20      195.20      201.56      4.65 o
  -3   2  20      107.81       98.22      2.93 o
  -2   2  20       94.94      102.25      2.85 o
  -1   2  20      159.34      155.64      4.45 o
   0   2  20      162.77      174.08      4.14 o
   1   2  20       55.37       45.72      2.65 o
   2   2  20        4.70        1.53      1.95 o
   3   2  20        5.15        3.58      1.56 o
   4   2  20      111.57      109.86      6.30 o
   5   2  20      104.71       91.59      8.82 o
  -7   3  20       78.56      103.94      5.92 o
  -6   3  20       56.11       58.58      4.09 o
  -5   3  20        0.56        0.70      1.72 o
  -4   3  20       48.14       51.81      2.53 o
  -3   3  20        0.03       -0.96      1.33 o
  -2   3  20      278.40      294.47      7.15 o
  -1   3  20       84.78       87.99      3.98 o
   0   3  20       59.47       50.94      2.80 o
   1   3  20        3.36        4.20      1.78 o
   2   3  20        0.09        1.08      2.08 o
   3   3  20      106.85      104.04      4.63 o
   4   3  20        5.22        5.63      3.10 o
   5   3  20       67.48       73.32      5.81 o
  -7   4  20       14.03       15.76      4.45 o
  -6   4  20        0.65        1.09      2.43 o
  -5   4  20        0.63        3.66      1.95 o
  -4   4  20       63.83       64.10      3.18 o
  -3   4  20       34.18       39.86      4.90 o
  -2   4  20       22.77       22.90      2.65 o
  -1   4  20        0.09       -0.09      1.68 o
   0   4  20        3.16        3.45      1.90 o
   1   4  20       27.34       34.52      2.55 o
   2   4  20       31.59       31.52      3.11 o
   3   4  20       43.48       54.19      5.40 o
   4   4  20       41.13       41.94      4.55 o
   5   4  20       58.32       59.17      5.37 o
  -6   5  20       21.88       23.37      4.53 o
  -5   5  20       51.55       48.50      5.58 o
  -4   5  20       70.61       73.29      7.77 o
  -3   5  20       74.09       79.76      4.73 o
  -2   5  20       10.80        8.77      2.29 o
  -1   5  20       30.59       33.09      4.26 o
   0   5  20        0.83       -0.29      1.90 o
   1   5  20       10.36       10.83      2.18 o
   2   5  20       63.14       63.21      3.23 o
   3   5  20       18.37       23.27      2.97 o
   4   5  20        1.13        0.62      2.88 o
  -6   6  20        4.76        3.71      3.78 o
  -5   6  20        0.13       -1.10      3.28 o
  -4   6  20        3.59        0.43      3.08 o
  -3   6  20       52.83       53.39      4.11 o
  -2   6  20       61.85       57.18      4.19 o
  -1   6  20      182.92      178.88      6.33 o
   0   6  20        7.41       11.63      2.36 o
   1   6  20        3.24        0.86      2.48 o
   2   6  20        6.82        2.66      1.93 o
   3   6  20       44.11       45.78      3.73 o
   4   6  20       23.61       33.43      4.23 o
  -5   7  20       24.15       27.40      4.66 o
  -4   7  20        7.91        9.82      4.70 o
  -3   7  20       21.23       17.27      3.97 o
  -2   7  20       40.46       51.52      4.04 o
  -1   7  20        0.72        5.09      2.55 o
   0   7  20       49.47       41.32      5.11 o
   1   7  20       13.60       16.11      2.36 o
   2   7  20       14.90       13.04      2.83 o
   3   7  20       35.24       38.70      3.20 o
  -4   8  20        1.51        7.41      5.29 o
  -3   8  20        1.44        0.79      4.59 o
  -2   8  20       69.42       61.65      5.54 o
  -1   8  20       50.42       48.67      4.97 o
   0   8  20      128.10      130.50      5.67 o
   1   8  20        3.12        3.91      2.05 o
   2   8  20       34.47       31.16      3.60 o
  -3   9  20        5.93        4.46      3.58 o
  -2   9  20        0.08        3.81      3.47 o
  -1   9  20       44.35       43.63      5.00 o
   0   9  20        0.72       -1.16      5.58 o
   1   9  20       13.28        6.69      3.22 o
  -7   1  21        1.01        3.90      3.00 o
  -6   1  21       19.20       29.89      3.14 o
  -5   1  21      146.57      154.72      4.91 o
  -4   1  21        7.31        7.59      1.80 o
  -3   1  21       48.97       46.93      3.25 o
  -2   1  21       31.86       35.97      1.91 o
  -1   1  21       88.21       98.18      3.33 o
   0   1  21       14.94       17.41      2.03 o
   1   1  21       31.88       27.45      1.91 o
   2   1  21       15.48       20.42      3.68 o
   3   1  21        0.95        0.34      2.61 o
   4   1  21       19.27       21.74      6.64 o
   5   1  21        1.71        2.74      3.07 o
  -7   2  21       19.38       20.20      4.00 o
  -6   2  21        3.94        7.53      2.47 o
  -5   2  21        1.56        1.19      1.89 o
  -4   2  21        2.91        4.89      1.68 o
  -3   2  21       34.19       36.81      2.19 o
  -2   2  21       41.65       36.80      1.83 o
  -1   2  21      667.19      671.56     12.49 o
   0   2  21      421.19      423.77      7.91 o
   1   2  21      121.33      111.48      3.89 o
   2   2  21      100.29      101.29      3.63 o
   3   2  21       82.64       93.28      6.17 o
   4   2  21       50.55       47.22      4.79 o
   5   2  21        2.37        2.08      3.12 o
  -6   3  21        0.33       -1.57      2.60 o
  -5   3  21        2.88        4.48      1.80 o
  -4   3  21      115.58      123.04      3.60 o
  -3   3  21       14.05       15.70      1.47 o
  -2   3  21      127.00      133.66      5.41 o
  -1   3  21      199.11      194.12      5.11 o
   0   3  21      143.72      152.41      4.44 o
   1   3  21      326.66      336.17      7.82 o
   2   3  21       94.36       93.99      6.70 o
   3   3  21        3.02        6.12      3.02 o
   4   3  21        0.87        0.53      3.59 o
  -6   4  21       21.51       22.22      3.29 o
  -5   4  21       63.65       66.60      4.01 o
  -4   4  21       21.40       25.39      2.16 o
  -3   4  21        2.92        2.79      2.17 o
  -2   4  21       38.55       42.83      3.24 o
  -1   4  21       63.37       58.91      3.20 o
   0   4  21       82.57       78.94      4.16 o
   1   4  21       37.38       37.48      2.66 o
   2   4  21        5.81        4.26      2.11 o
   3   4  21       33.76       26.00      3.96 o
   4   4  21       17.92       22.20      3.93 o
  -6   5  21       64.11       71.51      6.53 o
  -5   5  21       29.09       31.93      4.82 o
  -4   5  21       53.11       57.08      4.34 o
  -3   5  21        5.67        8.60      6.63 o
  -2   5  21       28.35       27.73      3.32 o
  -1   5  21        5.59        7.03      2.19 o
   0   5  21        0.45        1.39      2.01 o
   1   5  21       48.59       47.94      3.07 o
   2   5  21      112.59      115.50      4.73 o
   3   5  21       50.55       58.54      6.29 o
   4   5  21        1.00       -3.33      2.74 o
  -5   6  21        1.09       -0.86      3.45 o
  -4   6  21       49.13       45.42      5.47 o
  -3   6  21       34.28       31.24      3.52 o
  -2   6  21       17.58       17.23      3.20 o
  -1   6  21        3.97        1.51      2.48 o
   0   6  21       90.02       89.49      4.26 o
   1   6  21       65.54       58.94      3.21 o
   2   6  21       39.74       43.59      3.37 o
   3   6  21       74.70       87.48      4.93 o
  -4   7  21       30.70       29.40      4.60 o
  -3   7  21       87.25       88.92      6.57 o
  -2   7  21       69.95       77.02      4.94 o
  -1   7  21      184.32      189.72      6.80 o
   0   7  21       21.12       20.36      3.23 o
   1   7  21        8.66       10.74      2.42 o
   2   7  21       40.83       43.60      4.64 o
  -3   8  21      100.03      113.61      7.38 o
  -2   8  21       20.47       21.73      4.30 o
  -1   8  21       28.03       23.80      4.35 o
   0   8  21       95.16      121.28      5.76 o
   1   8  21        0.56       -3.56      2.38 o
  -6   0  22        6.75       12.02      3.78 o
  -5   0  22        9.83       10.87      2.93 o
  -4   0  22      140.98      153.55      7.55 o
  -3   0  22      186.34      179.05      6.18 o
  -2   0  22        1.06       -2.78      1.85 o
  -1   0  22      138.07      136.23      7.35 o
   0   0  22      515.63      508.79     10.30 o
   1   0  22      255.98      255.39      9.60 o
   2   0  22       15.55        8.35      4.59 o
   3   0  22       71.72       50.91      7.05 o
   4   0  22      164.65      178.25     11.76 o
  -6   1  22       24.26       27.00      3.17 o
  -5   1  22       82.45       82.12      4.37 o
  -4   1  22       69.30       62.51      2.95 o
  -3   1  22       61.47       55.36      2.49 o
  -2   1  22       86.50       82.06      2.66 o
  -1   1  22       91.19       96.31      4.08 o
   0   1  22       98.78      105.30      3.86 o
   1   1  22      306.09      307.92      6.06 o
   2   1  22       15.39       20.44      3.77 o
   3   1  22        9.78       12.11      3.49 o
   4   1  22        0.01        0.29      3.06 o
  -6   2  22       33.55       48.17      4.45 o
  -5   2  22      133.84      156.56      4.83 o
  -4   2  22       10.80       12.52      1.90 o
  -3   2  22      120.85      128.27      3.53 o
  -2   2  22       10.77       13.53      2.15 o
  -1   2  22       14.07       21.77      2.76 o
   0   2  22       46.98       50.42      3.16 o
   1   2  22       15.06       15.26      1.87 o
   2   2  22        0.31        0.91      1.93 o
   3   2  22        2.35       -0.94      2.94 o
   4   2  22       13.80       11.11      3.49 o
  -6   3  22       49.23       51.83      4.58 o
  -5   3  22       22.02       24.49      2.88 o
  -4   3  22       72.99       68.32      3.64 o
  -3   3  22       11.55        8.61      2.41 o
  -2   3  22      171.88      163.04      5.97 o
  -1   3  22       80.81       81.35      4.07 o
   0   3  22        5.14        7.84      2.23 o
   1   3  22       77.72       87.82      3.69 o
   2   3  22      221.33      216.51      8.90 o
   3   3  22       56.12       64.29      5.37 o
   4   3  22        0.95        7.60      3.36 o
  -6   4  22        6.55        4.75      4.88 o
  -5   4  22       32.46       28.98      3.71 o
  -4   4  22      156.35      150.09     12.07 o
  -3   4  22       88.52       83.14      5.02 o
  -2   4  22       64.10       59.08      3.72 o
  -1   4  22        2.07       -2.93      1.96 o
   0   4  22       88.23       87.33      4.20 o
   1   4  22       83.14       88.02      4.13 o
   2   4  22        3.49        6.96      2.28 o
   3   4  22        0.68        0.63      2.97 o
  -5   5  22       25.38       17.74      4.32 o
  -4   5  22       51.29       53.73      4.41 o
  -3   5  22       38.75       38.82      3.87 o
  -2   5  22       50.04       59.54      4.56 o
  -1   5  22        4.06        7.27      2.37 o
   0   5  22        2.65        5.79      2.36 o
   1   5  22        5.52        7.23      2.48 o
   2   5  22        0.73       -3.08      2.11 o
   3   5  22      117.73      114.79      6.92 o
  -4   6  22        5.61        6.51      3.87 o
  -3   6  22       43.17       37.61      4.29 o
  -2   6  22        2.22        4.09      2.67 o
  -1   6  22       14.13        8.83      2.84 o
   0   6  22       19.94       25.40      3.41 o
   1   6  22       17.05       17.47      2.40 o
   2   6  22       61.20       66.35      4.03 o
  -4   7  22       29.90       37.07      5.14 o
  -3   7  22      119.72      123.38      9.52 o
  -2   7  22       42.85       45.76      4.24 o
  -1   7  22       41.14       46.45      4.23 o
   0   7  22        6.17        3.04      2.73 o
   1   7  22       35.98       41.14      3.88 o
  -2   8  22        3.27        7.36      3.87 o
  -1   8  22       76.29       80.59     12.76 o
   0   8  22        2.79        4.36      2.87 o
  -6   1  23       37.69       48.23      5.73 o
  -5   1  23        4.20        5.68      2.18 o
  -4   1  23        2.29        0.74      1.83 o
  -3   1  23        5.63        4.28      1.82 o
  -2   1  23        5.28        5.50      1.47 o
  -1   1  23        4.88        3.87      2.01 o
   0   1  23       40.69       37.22      2.62 o
   1   1  23      175.56      185.10      6.36 o
   2   1  23       24.19       24.38      4.11 o
   3   1  23        0.44       -2.06      2.83 o
  -6   2  23       25.72       37.43      4.50 o
  -5   2  23       14.00       10.13      3.17 o
  -4   2  23        7.87        5.77      1.97 o
  -3   2  23        4.34        4.32      1.75 o
  -2   2  23       63.73       64.28      4.49 o
  -1   2  23        3.89        4.50      2.16 o
   0   2  23        1.55        0.51      1.89 o
   1   2  23        3.82        4.71      1.81 o
   2   2  23       50.05       46.19      4.93 o
   3   2  23       64.39       62.21      5.64 o
  -5   3  23       60.05       52.44      3.59 o
  -4   3  23       25.68       26.35      3.69 o
  -3   3  23       10.02       10.46      2.50 o
  -2   3  23      118.67      120.98      4.85 o
  -1   3  23       15.19       10.40      2.87 o
   0   3  23        0.12       -3.91      2.61 o
   1   3  23       53.07       49.85      3.32 o
   2   3  23        7.06       10.75      2.93 o
   3   3  23        8.47        6.06      3.33 o
  -5   4  23       39.22       37.11      4.13 o
  -4   4  23        0.20        3.52      2.82 o
  -3   4  23        0.16        1.26      2.63 o
  -2   4  23       17.18       14.19      2.60 o
  -1   4  23       15.53       19.94      2.71 o
   0   4  23       44.41       53.43      4.16 o
   1   4  23        3.58        6.37      2.31 o
   2   4  23        6.47        4.57      2.72 o
   3   4  23       12.39       13.58      3.77 o
  -4   5  23       39.91       43.48      5.24 o
  -3   5  23       12.19        9.63      2.96 o
  -2   5  23        4.89        3.04      2.65 o
  -1   5  23        2.15        0.92      2.21 o
   0   5  23        1.57        0.81      2.53 o
   1   5  23       53.12       53.50      3.65 o
   2   5  23       67.36       64.57      6.18 o
  -4   6  23       60.72       60.50      6.10 o
  -3   6  23       19.69       20.76      3.40 o
  -2   6  23        9.77        5.49      2.92 o
  -1   6  23        3.19        4.43      2.73 o
   0   6  23       79.85       79.40      5.04 o
   1   6  23      163.53      173.12     10.73 o
  -2   7  23       94.40      104.31      7.25 o
  -1   7  23       94.13      109.73      6.00 o
   0   7  23        4.38        1.32      2.78 o
  -5   0  24       45.18       44.68      5.21 o
  -4   0  24       14.96       10.37      3.56 o
  -3   0  24       44.41       41.87      3.54 o
  -2   0  24        0.94       -0.28      2.63 o
  -1   0  24        3.86        3.03      2.42 o
   0   0  24       20.86       17.40      5.53 o
   1   0  24       13.70       15.04      3.78 o
   2   0  24      168.06      175.43     11.64 o
   3   0  24        6.03        6.00      4.70 o
  -5   1  24      128.03      164.89     17.99 o
  -4   1  24       10.10        4.81      2.31 o
  -3   1  24        8.36        7.90      2.18 o
  -2   1  24      279.39      273.96      5.91 o
  -1   1  24      233.35      243.90      7.52 o
   0   1  24       31.54       29.89      3.01 o
   1   1  24       12.40       13.42      2.56 o
   2   1  24        0.05        0.35      2.50 o
   3   1  24       14.93       15.00      3.93 o
  -5   2  24        6.03        5.68      5.11 o
  -4   2  24        0.92       -1.36      2.06 o
  -3   2  24       49.13       48.67      4.20 o
  -2   2  24       12.62       13.69      3.02 o
  -1   2  24       97.72      101.63      5.19 o
   0   2  24      147.04      151.70      5.92 o
   1   2  24       62.37       60.99      4.50 o
   2   2  24        9.17       12.12      2.96 o
   3   2  24       54.04       53.50     10.76 o
  -5   3  24       27.22       29.32      4.89 o
  -4   3  24       16.36       14.93      3.35 o
  -3   3  24       24.84       26.56      3.11 o
  -2   3  24       93.97       92.88      5.34 o
  -1   3  24       57.93       67.77      4.59 o
   0   3  24        0.63        0.05      2.50 o
   1   3  24        5.30        5.78      2.77 o
   2   3  24        6.57        7.05      2.99 o
  -4   4  24       42.97       35.56      4.05 o
  -3   4  24       10.78       15.51      3.23 o
  -2   4  24       32.70       30.29      3.48 o
  -1   4  24        8.22        9.76      2.90 o
   0   4  24      213.44      232.08      7.74 o
   1   4  24       98.51      116.22      6.89 o
   2   4  24       10.78       12.72      3.21 o
  -3   5  24       30.91       39.62      4.55 o
  -2   5  24        6.25        8.30      2.98 o
  -1   5  24       11.53       15.71      3.90 o
   0   5  24        0.15       -0.68      2.74 o
   1   5  24       48.44       47.85      5.14 o
  -2   6  24       29.25       32.30      3.89 o
  -1   6  24       55.56       62.87      4.85 o
   0   6  24       18.63       22.14      4.27 o
  -4   1  25        2.63        6.56      2.79 o
  -3   1  25        0.11       -2.22      5.11 o
  -2   1  25        1.06        6.37      2.69 o
  -1   1  25       38.51       43.87      3.70 o
   0   1  25        0.08        4.07      3.35 o
   1   1  25        6.17        4.83      3.41 o
   2   1  25       48.99       48.73      3.80 o
  -4   2  25        3.90        6.27      3.11 o
  -3   2  25        5.63       -0.18      2.70 o
  -2   2  25        2.85        5.00      2.77 o
  -1   2  25        0.42        0.19      2.56 o
   0   2  25       21.01       24.39      4.09 o
   1   2  25        7.20       12.71      3.14 o
   2   2  25       27.46       30.57      3.86 o
  -4   3  25        0.31       -4.87      3.28 o
  -3   3  25        4.13        1.50      3.10 o
  -2   3  25       82.18       84.01      5.61 o
  -1   3  25       24.89       38.22      4.96 o
   0   3  25        0.46       -1.11      3.40 o
   1   3  25       11.21       12.52      3.62 o
  -3   4  25        4.90        4.09      3.70 o
  -2   4  25        1.24       -3.90      2.60 o
  -1   4  25       15.70       14.16      3.21 o
   0   4  25       65.02       81.51      6.49 o
   1   4  25       69.27       75.40      6.30 o
  -1   5  25      105.11      114.55      7.63 o
  -3   0  26        5.72        4.59      5.29 o
  -2   0  26       28.58       42.92      7.41 o
  -1   0  26        7.67       -2.23      4.82 o
   0   0  26       57.38       84.19      9.52 o
   1   0  26        8.57       15.76      5.76 o
  -3   1  26       28.58       30.87      4.95 o
  -2   1  26       88.92      100.31      5.45 o
  -1   1  26      127.65      137.52      8.58 o
   0   1  26        0.00        2.39      4.47 o
  -3   2  26       50.69       52.98      6.29 o
  -2   2  26        7.25       11.15      4.06 o
  -1   2  26       87.91       90.41      5.18 o
   0   2  26      125.32      131.36      7.98 o
  -2   3  26       58.54       73.41      6.61 o
  -1   3  26       88.27      110.24      8.88 o
 
